# Supplementary material for: Crystal structure of 2-phenyl-2λ4,3-ditellura­tetra­cyclo­[5.5.2.04,13.010,14]tetra­deca-1(12),4,6,10,13-pentaen-2-ylium tri­fluoro­methane­sulfonate
Source: Acta Crystallogr Sect E Struct Rep Online. 2014 Aug 13;70(Pt 9):o1003–4. doi: 10.1107/S1600536814018170 (PMC4186063; doi:10.1107/S1600536814018170)
Supplement: Supplementary file 1 [file e-70-o1003-sup1.cif]

##############################################################################
#                                                                            #
# This CIF contains the data in a paper accepted for publication in          #
# Acta Crystallographica Section E. It conforms to the requirements of       #
# Notes for Authors for Acta Crystallographica Section E, and has been       #
# peer reviewed under the auspices of the IUCr Commission on Journals.       #
#                                                                            #
# Full details of the Crystallographic Information File format               #
# are given in the paper "The Crystallographic Information File (CIF):       #
# a New Standard Archive File for Crystallography" by S. R. Hall, F. H.      #
# Allen and I. D. Brown [Acta Cryst. (1991), A47, 655-685].                  #
#                                                                            #
# The current version of the core CIF dictionary is obtainable from          #
# ftp://ftp.iucr.org/pub/cif_core.dic.                                       #
#                                                                            #
# Software is freely available for graphical display of the structure(s)     #
# in this CIF. For information consult the CIF software page                 #
# http://www.iucr.org/resources/cif/software.                                #
#                                                                            #
# This file may be used for bona fide research purposes within the           #
# scientific community so long as proper attribution is given to the journal # 
# article from which it was obtained.                                        #
#                                                                            #
##############################################################################
data_global
_audit_creation_method     'by CrystalStructure 4.1'
_journal_date_recd_electronic     2014-07-30
_journal_date_accepted     2014-08-07
_journal_name_full     'Acta Crystallographica, Section E'
_journal_year     2014
_journal_volume     70
_journal_issue      9
_journal_page_first     o1003
_journal_page_last     o1004
_journal_paper_category     HO
_journal_paper_doi     10.1107/S1600536814018170
_journal_coeditor_code     TK5334
_publ_contact_author_name     'J. Derek WoollinsThanks and'
_publ_contact_author_address
;
EaStCHEM School of Chemistry
University of St Andrews
St Andrews
Fife KY16 9ST
Scotland
;
_publ_contact_author_email     'jdw3@st-and.ac.uk'
_publ_contact_author_fax     '44 1334 463808'
_publ_contact_author_phone     '44 1334 463861'
_publ_section_title
;\
Crystal structure of
2-phenyl-2\l^4^,3-ditelluratetracyclo[5.5.2.0^4,13^.0^10,14^]tetradeca-\
1(12),4,6,10,13-pentaen-2-ylium trifluoromethanesulfonate
;
_publ_section_title_footnote     .
loop_
    _publ_author_name
    _publ_author_footnote
    _publ_author_address
    'Diamond, Louise M.' .
;
EaStCHEM School of Chemistry
University of St Andrews
St Andrews
Fife KY16 9ST
Scotland
;
    'Slawin, Alexandra M. Z.' .
;
EaStCHEM School of Chemistry
University of St Andrews
St Andrews
Fife KY16 9ST
Scotland
;
    'Woollins, J. Derek' .
;
EaStCHEM School of Chemistry
University of St Andrews
St Andrews
Fife KY16 9ST
Scotland
;
_publ_section_synopsis
;
In the title compound the cation and one oxygen of the triflate counterion form
a close to linear Te-Te..O system.
;
data_I
_database_code_depnum_ccdc_archive 'CCDC 1018417'
_chemical_name_systematic
;\
2-Phenyl-2\l^4^,3-ditelluratetracyclo[5.5.2.0^4,13^.0^10,14^]tetradeca-\
1(12),4,6,10,13-pentaen-2-ylium trifluoromethanesulfonate
;
_chemical_formula_moiety     'C18 H13 Te2 + , C F3 O3 S -'
_chemical_formula_sum     'C19 H13 F3 O3 S Te2'
_chemical_formula_iupac     'C18 H13 Te2 + , C F3 O3 S -'
_chemical_formula_weight     633.57
_chemical_melting_point     ?
_symmetry_cell_setting     monoclinic
_symmetry_space_group_name_H-M     'P 21/c'
_symmetry_space_group_name_Hall     '-P 2ybc'
loop_
    _symmetry_equiv_pos_site_id
    _symmetry_equiv_pos_as_xyz
    1 '+X,+Y,+Z'
    2 '-X,1/2+Y,1/2-Z'
    3 '-X,-Y,-Z'
    4 '+X,1/2-Y,1/2+Z'
_cell_length_a     10.687(2)
_cell_length_b     15.264(3)
_cell_length_c     12.242(3)
_cell_angle_alpha     90.0000
_cell_angle_beta     102.808(6)
_cell_angle_gamma     90.0000
_cell_volume     1947.4(7)
_cell_formula_units_Z     4
_cell_measurement_reflns_used     6711
_cell_measurement_theta_min     2.17
_cell_measurement_theta_max     25.35
_cell_measurement_temperature     93
_exptl_crystal_description     prism
_exptl_crystal_colour     red
_exptl_crystal_size_max     0.06
_exptl_crystal_size_mid     0.03
_exptl_crystal_size_min     0.03
_exptl_crystal_density_diffrn     2.161
_exptl_crystal_density_meas     ?
_exptl_crystal_density_method     'not measured'
_exptl_crystal_F_000     1192.00
_exptl_absorpt_coefficient_mu     3.149
_exptl_absorpt_correction_type     multi-scan
_exptl_absorpt_process_details     '(<i>REQAB</i>; Rigaku, 1998)'
_exptl_absorpt_correction_T_min     0.619
_exptl_absorpt_correction_T_max     0.910
_diffrn_ambient_temperature     93
_diffrn_radiation_type     'Mo K\a'
_diffrn_radiation_wavelength     0.71075
_diffrn_measurement_device_type     'Rigaku Mercury70'
_diffrn_measurement_method     \w
_diffrn_detector_area_resol_mean     14.629
_diffrn_reflns_number     11783
_diffrn_reflns_av_R_equivalents     0.0526
_diffrn_reflns_theta_min     2.166
_diffrn_reflns_theta_max     24.998
_diffrn_reflns_theta_full     25.242
_diffrn_measured_fraction_theta_max     0.995
_diffrn_measured_fraction_theta_full     0.964
_diffrn_reflns_limit_h_min     -12
_diffrn_reflns_limit_h_max     9
_diffrn_reflns_limit_k_min     -18
_diffrn_reflns_limit_k_max     16
_diffrn_reflns_limit_l_min     -13
_diffrn_reflns_limit_l_max     14
_diffrn_standards_number     0
_diffrn_standards_interval_count     .
_diffrn_standards_decay_%     ?
_refine_special_details
;
Refinement was performed using all reflections. The weighted <i>R</i>-factor
(<i>wR</i>) and goodness of fit (<i>S</i>) are based on <i>F</i>^2^.
<i>R</i>-factor (gt) are based on <i>F</i>. The threshold expression of
<i>F</i>^2^ > 2.0 \s(<i>F</i>^2^) is used only for calculating <i>R</i>-factor
(gt).
;
_reflns_number_total     3407
_reflns_number_gt     2926
_reflns_threshold_expression     F^2^>2\s(F^2^)
_refine_ls_structure_factor_coef     Fsqd
_refine_ls_R_factor_all     0.0493
_refine_ls_R_factor_gt     0.0409
_refine_ls_wR_factor_gt     0.0942
_refine_ls_wR_factor_ref     0.0998
_refine_ls_goodness_of_fit_ref     1.074
_refine_ls_number_reflns     3407
_refine_ls_number_parameters     253
_refine_ls_number_restraints     0
_refine_ls_hydrogen_treatment     constr
_refine_ls_weighting_scheme     calc
_refine_ls_weighting_details
            'w = 1/[\s^2^(Fo^2^)+(0.0442P)^2^+0.2589P] where P=(Fo^2^+2Fc^2^)/3'
_atom_sites_solution_hydrogens     geom
_atom_sites_solution_primary     direct
_atom_sites_solution_secondary     difmap
_refine_ls_shift/su_max     0.001
_refine_diff_density_max     1.19
_refine_diff_density_min     -1.03
_refine_ls_extinction_method     none
_refine_ls_extinction_coef     ?
loop_
    _atom_type_symbol
    _atom_type_description
    _atom_type_scat_dispersion_real
    _atom_type_scat_dispersion_imag
    _atom_type_scat_source
    'C' 'C' 0.0033 0.0016
;
International Tables for Crystallography
(Vol. C, Tables 4.2.6.8 and 6.1.1.4)
;
    'H' 'H' 0.0000 0.0000
;
International Tables for Crystallography
(Vol. C, Table 6.1.1.4)
;
    'F' 'F' 0.0171 0.0103
;
International Tables for Crystallography
(Vol. C, Tables 4.2.6.8 and 6.1.1.4)
;
    'O' 'O' 0.0106 0.0060
;
International Tables for Crystallography
(Vol. C, Tables 4.2.6.8 and 6.1.1.4)
;
    'S' 'S' 0.1246 0.1234
;
International Tables for Crystallography
(Vol. C, Tables 4.2.6.8 and 6.1.1.4)
;
    'Te' 'Te' -0.5308 1.6751
;
International Tables for Crystallography
(Vol. C, Tables 4.2.6.8 and 6.1.1.4)
;
_computing_data_collection     'CrystalClear-SM Expert (Rigaku, 2009)'
_computing_cell_refinement     'CrystalClear-SM Expert (Rigaku, 2009)'
_computing_data_reduction     'CrystalClear-SM Expert (Rigaku, 2009)'
_computing_structure_solution     'SHELXS97 (Sheldrick, 2008)'
_computing_structure_refinement     'SHELXL2013 (Sheldrick, 2008)'
_computing_molecular_graphics     'CrystalStructure (Rigaku, 2014)'
_computing_publication_material     'CrystalStructure (Rigaku, 2014)'
loop_
    _atom_site_type_symbol
    _atom_site_label
    _atom_site_fract_x
    _atom_site_fract_y
    _atom_site_fract_z
    _atom_site_U_iso_or_equiv
    _atom_site_adp_type
    _atom_site_calc_flag
    _atom_site_refinement_flags
    _atom_site_occupancy
    _atom_site_disorder_assembly
    _atom_site_disorder_group
    Te Te1 0.92263(3) 0.03268(2) 0.27873(3) 0.03050(15) Uani d . 1 . .
    Te Te2 1.06486(3) 0.15215(2) 0.19281(3) 0.03058(15) Uani d . 1 . .
    S S1 1.22291(14) 0.36194(10) 0.05449(12) 0.0343(3) Uani d . 1 . .
    F F1 1.3368(4) 0.2922(3) -0.0924(3) 0.0736(12) Uani d . 1 . .
    F F2 1.4264(3) 0.4088(3) -0.0175(3) 0.0663(11) Uani d . 1 . .
    F F3 1.4490(3) 0.2900(3) 0.0760(3) 0.0580(10) Uani d . 1 . .
    O O1 1.1412(4) 0.4067(3) -0.0381(3) 0.0504(11) Uani d . 1 . .
    O O2 1.1831(5) 0.2769(3) 0.0794(4) 0.0708(15) Uani d . 1 . .
    O O3 1.2729(4) 0.4160(3) 0.1503(3) 0.0561(12) Uani d . 1 . .
    C C1 0.8098(5) 0.0140(3) 0.1162(4) 0.0306(12) Uani d . 1 . .
    C C2 0.7081(5) -0.0459(4) 0.0972(4) 0.0336(13) Uani d . 1 . .
    C C3 0.6348(5) -0.0581(4) -0.0142(5) 0.0369(13) Uani d . 1 . .
    C C4 0.6668(5) -0.0150(3) -0.1026(5) 0.0339(13) Uani d . 1 . .
    C C5 0.7726(5) 0.0419(3) -0.0806(4) 0.0254(12) Uani d . 1 . .
    C C6 0.7958(5) 0.0781(3) -0.1800(4) 0.0323(12) Uani d . 1 . .
    C C7 0.8986(6) 0.1343(4) -0.1715(5) 0.0348(13) Uani d . 1 . .
    C C8 0.9751(6) 0.1531(3) -0.0650(5) 0.0323(13) Uani d . 1 . .
    C C9 0.9514(5) 0.1190(3) 0.0320(4) 0.0311(12) Uani d . 1 . .
    C C10 0.8473(5) 0.0597(3) 0.0259(4) 0.0272(11) Uani d . 1 . .
    C C11 0.6098(6) -0.0171(4) -0.2265(5) 0.0393(14) Uani d . 1 . .
    C C12 0.6954(6) 0.0459(4) -0.2789(5) 0.0398(14) Uani d . 1 . .
    C C13 0.8004(5) 0.1217(3) 0.3394(5) 0.0321(12) Uani d . 1 . .
    C C14 0.8276(6) 0.1392(4) 0.4527(5) 0.0383(14) Uani d . 1 . .
    C C15 0.7547(5) 0.1992(4) 0.4949(5) 0.0378(13) Uani d . 1 . .
    C C16 0.6548(5) 0.2397(4) 0.4255(5) 0.0374(13) Uani d . 1 . .
    C C17 0.6254(5) 0.2217(4) 0.3126(5) 0.0405(14) Uani d . 1 . .
    C C18 0.6985(5) 0.1620(3) 0.2671(5) 0.0341(13) Uani d . 1 . .
    C C19 1.3656(6) 0.3386(4) 0.0029(5) 0.0411(15) Uani d . 1 . .
    H H2 0.68829 -0.07808 0.15763 0.0403 Uiso calc R 1 . .
    H H3 0.56297 -0.09649 -0.02735 0.0443 Uiso calc R 1 . .
    H H7 0.91742 0.15997 -0.23669 0.0417 Uiso calc R 1 . .
    H H8 1.04654 0.19114 -0.06005 0.0387 Uiso calc R 1 . .
    H H11A 0.51973 0.00346 -0.24279 0.0472 Uiso calc R 1 . .
    H H11B 0.61218 -0.07721 -0.25642 0.0472 Uiso calc R 1 . .
    H H12A 0.73565 0.01444 -0.33292 0.0478 Uiso calc R 1 . .
    H H12B 0.64423 0.09538 -0.31778 0.0478 Uiso calc R 1 . .
    H H14 0.89646 0.10994 0.50143 0.0460 Uiso calc R 1 . .
    H H15 0.77437 0.21228 0.57267 0.0453 Uiso calc R 1 . .
    H H16 0.60456 0.28089 0.45527 0.0449 Uiso calc R 1 . .
    H H17 0.55472 0.25015 0.26522 0.0486 Uiso calc R 1 . .
    H H18 0.67911 0.14935 0.18917 0.0409 Uiso calc R 1 . .
loop_
    _atom_site_aniso_label
    _atom_site_aniso_U_11
    _atom_site_aniso_U_22
    _atom_site_aniso_U_33
    _atom_site_aniso_U_12
    _atom_site_aniso_U_13
    _atom_site_aniso_U_23
    Te1 0.0320(2) 0.0332(3) 0.0270(2) 0.00187(14) 0.00796(17) 0.00255(15)
    Te2 0.0295(3) 0.0324(3) 0.0307(2) -0.00155(14) 0.00854(18) -0.00344(15)
    S1 0.0339(8) 0.0419(8) 0.0283(8) -0.0023(6) 0.0093(6) -0.0031(6)
    F1 0.073(3) 0.106(3) 0.040(2) 0.035(3) 0.009(2) -0.018(2)
    F2 0.043(2) 0.092(3) 0.066(3) -0.004(2) 0.0170(19) 0.030(2)
    F3 0.055(2) 0.080(3) 0.038(2) 0.022(2) 0.0064(17) 0.0081(19)
    O1 0.033(2) 0.075(3) 0.043(2) 0.015(2) 0.0056(19) 0.005(2)
    O2 0.075(3) 0.069(3) 0.069(3) -0.039(3) 0.019(3) 0.007(3)
    O3 0.056(3) 0.068(3) 0.041(2) 0.011(2) 0.004(2) -0.026(2)
    C1 0.035(3) 0.033(3) 0.024(3) 0.006(2) 0.007(2) -0.001(2)
    C2 0.025(3) 0.049(3) 0.028(3) -0.003(2) 0.008(2) -0.015(3)
    C3 0.034(3) 0.038(3) 0.043(3) -0.009(2) 0.015(3) -0.008(3)
    C4 0.032(3) 0.040(3) 0.030(3) 0.001(2) 0.008(3) -0.008(3)
    C5 0.029(3) 0.022(3) 0.029(3) 0.004(2) 0.012(2) -0.002(2)
    C6 0.038(3) 0.031(3) 0.028(3) 0.003(2) 0.007(2) -0.003(2)
    C7 0.047(4) 0.032(3) 0.029(3) 0.005(3) 0.016(3) 0.006(2)
    C8 0.038(3) 0.025(3) 0.037(3) -0.002(2) 0.015(3) 0.002(2)
    C9 0.036(3) 0.029(3) 0.027(3) 0.005(2) 0.005(2) -0.002(2)
    C10 0.029(3) 0.028(3) 0.028(3) 0.003(2) 0.014(2) -0.003(2)
    C11 0.041(3) 0.044(3) 0.032(3) -0.008(3) 0.007(3) -0.006(3)
    C12 0.048(4) 0.039(3) 0.033(3) -0.001(3) 0.010(3) -0.001(3)
    C13 0.030(3) 0.035(3) 0.032(3) -0.004(2) 0.011(2) 0.006(3)
    C14 0.037(3) 0.043(3) 0.035(3) -0.003(3) 0.008(3) -0.002(3)
    C15 0.038(3) 0.043(3) 0.033(3) -0.006(3) 0.009(3) -0.003(3)
    C16 0.033(3) 0.038(3) 0.043(3) -0.003(3) 0.012(3) -0.004(3)
    C17 0.035(3) 0.039(3) 0.048(4) 0.008(3) 0.009(3) 0.011(3)
    C18 0.035(3) 0.038(3) 0.029(3) 0.001(2) 0.006(3) 0.004(2)
    C19 0.047(4) 0.053(4) 0.023(3) 0.010(3) 0.008(3) 0.008(3)
_geom_special_details
;
ENTER SPECIAL DETAILS OF THE MOLECULAR GEOMETRY
;
loop_
    _geom_bond_atom_site_label_1
    _geom_bond_atom_site_label_2
    _geom_bond_site_symmetry_1
    _geom_bond_site_symmetry_2
    _geom_bond_distance
    _geom_bond_publ_flag
    Te1 Te2 . . 2.7297(6) yes
    Te1 C1 . . 2.104(5) yes
    Te1 C13 . . 2.130(6) yes
    Te2 C9 . . 2.131(5) yes
    S1 O1 . . 1.441(4) no
    S1 O2 . . 1.420(5) no
    S1 O3 . . 1.437(4) no
    S1 C19 . . 1.810(7) no
    F1 C19 . . 1.341(7) no
    F2 C19 . . 1.307(7) no
    F3 C19 . . 1.339(6) no
    C1 C2 . . 1.401(7) no
    C1 C10 . . 1.437(8) no
    C2 C3 . . 1.426(7) no
    C3 C4 . . 1.373(8) no
    C4 C5 . . 1.403(7) no
    C4 C11 . . 1.505(7) no
    C5 C6 . . 1.408(8) no
    C5 C10 . . 1.396(7) no
    C6 C7 . . 1.379(8) no
    C6 C12 . . 1.510(7) no
    C7 C8 . . 1.407(7) no
    C8 C9 . . 1.370(8) no
    C9 C10 . . 1.424(7) no
    C11 C12 . . 1.560(9) no
    C13 C14 . . 1.379(8) no
    C13 C18 . . 1.385(7) no
    C14 C15 . . 1.374(8) no
    C15 C16 . . 1.357(7) no
    C16 C17 . . 1.376(8) no
    C17 C18 . . 1.394(8) no
    C2 H2 . . 0.950 no
    C3 H3 . . 0.950 no
    C7 H7 . . 0.950 no
    C8 H8 . . 0.950 no
    C11 H11A . . 0.990 no
    C11 H11B . . 0.990 no
    C12 H12A . . 0.990 no
    C12 H12B . . 0.990 no
    C14 H14 . . 0.950 no
    C15 H15 . . 0.950 no
    C16 H16 . . 0.950 no
    C17 H17 . . 0.950 no
    C18 H18 . . 0.950 no
loop_
    _geom_contact_atom_site_label_1
    _geom_contact_atom_site_label_2
    _geom_contact_distance
    _geom_contact_site_symmetry_1
    _geom_contact_site_symmetry_2
    _geom_contact_publ_flag
    F1 O1 2.913(6) . . no
    F1 O2 2.951(7) . . no
    F2 O1 3.003(5) . . no
    F2 O3 2.902(6) . . no
    F3 O2 2.859(6) . . no
    F3 O3 2.972(6) . . no
    C1 C4 2.810(7) . . no
    C1 C18 3.302(8) . . no
    C2 C5 2.770(8) . . no
    C3 C6 3.600(8) . . no
    C3 C10 2.853(7) . . no
    C5 C8 2.724(7) . . no
    C6 C9 2.825(7) . . no
    C7 C10 2.832(8) . . no
    C13 C16 2.739(8) . . no
    C14 C17 2.748(7) . . no
    C15 C18 2.778(8) . . no
    Te1 O1 3.003(4) . 4_555 no
    Te1 O3 3.016(5) . 2_745 no
    Te2 F1 3.563(4) . 4_555 no
    Te2 O1 3.336(4) . 4_555 no
    Te2 O2 2.816(5) . . no
    F1 Te2 3.563(4) . 4_554 no
    F1 C16 3.391(7) . 4_654 no
    F1 C17 3.536(8) . 4_654 no
    F2 F2 3.179(6) . 3_865 no
    F2 C11 3.272(7) . 2_754 no
    F2 C12 3.294(7) . 2_754 no
    F2 C16 3.512(7) . 4_654 no
    F3 C16 3.198(7) . 4_654 no
    F3 C17 3.258(6) . 1_655 no
    O1 Te1 3.003(4) . 4_554 no
    O1 Te2 3.336(4) . 4_554 no
    O1 C14 3.401(7) . 4_554 no
    O2 Te2 2.816(5) . . no
    O2 C8 3.145(7) . . no
    O2 C9 3.411(7) . . no
    O3 Te1 3.016(5) . 2_755 no
    O3 C1 3.509(7) . 2_755 no
    O3 C2 3.108(7) . 2_755 no
    O3 C13 3.245(7) . 2_755 no
    C1 O3 3.509(7) . 2_745 no
    C1 C8 3.581(8) . 3_755 no
    C2 O3 3.108(7) . 2_745 no
    C3 C3 3.466(8) . 3_655 no
    C5 C16 3.571(7) . 4_554 no
    C6 C16 3.542(8) . 4_554 no
    C6 C17 3.549(8) . 4_554 no
    C8 O2 3.145(7) . . no
    C8 C1 3.581(8) . 3_755 no
    C8 C14 3.568(8) . 4_554 no
    C8 C15 3.455(8) . 4_554 no
    C9 O2 3.411(7) . . no
    C9 C15 3.450(7) . 4_554 no
    C11 F2 3.272(7) . 2_744 no
    C12 F2 3.294(7) . 2_744 no
    C13 O3 3.245(7) . 2_745 no
    C14 O1 3.401(7) . 4_555 no
    C14 C8 3.568(8) . 4_555 no
    C15 C8 3.455(8) . 4_555 no
    C15 C9 3.450(7) . 4_555 no
    C16 F1 3.391(7) . 4_455 no
    C16 F2 3.512(7) . 4_455 no
    C16 F3 3.198(7) . 4_455 no
    C16 C5 3.571(7) . 4_555 no
    C16 C6 3.542(8) . 4_555 no
    C17 F1 3.536(8) . 4_455 no
    C17 F3 3.258(6) . 1_455 no
    C17 C6 3.549(8) . 4_555 no
    Te1 H2 3.1116 . . no
    Te1 H14 3.0397 . . no
    Te1 H18 3.1435 . . no
    Te2 H8 3.1155 . . no
    C1 H3 3.2925 . . no
    C1 H18 2.7511 . . no
    C2 H18 3.2258 . . no
    C3 H11A 2.9500 . . no
    C3 H11B 2.9360 . . no
    C4 H2 3.2867 . . no
    C4 H12A 3.1007 . . no
    C4 H12B 3.0915 . . no
    C5 H3 3.2482 . . no
    C5 H7 3.2570 . . no
    C5 H11A 3.0345 . . no
    C5 H11B 3.0394 . . no
    C5 H12A 3.0546 . . no
    C5 H12B 3.0352 . . no
    C6 H8 3.2511 . . no
    C6 H11A 3.0967 . . no
    C6 H11B 3.0874 . . no
    C7 H12A 2.9595 . . no
    C7 H12B 2.9649 . . no
    C9 H7 3.2884 . . no
    C10 H2 3.3355 . . no
    C10 H8 3.2652 . . no
    C10 H18 3.2698 . . no
    C11 H3 2.8646 . . no
    C12 H7 2.8954 . . no
    C13 H15 3.2397 . . no
    C13 H17 3.2406 . . no
    C14 H16 3.2237 . . no
    C14 H18 3.2682 . . no
    C15 H17 3.2273 . . no
    C16 H14 3.2238 . . no
    C16 H18 3.2674 . . no
    C17 H15 3.2316 . . no
    C18 H14 3.2628 . . no
    C18 H16 3.2611 . . no
    H2 H3 2.3783 . . no
    H2 H18 3.4967 . . no
    H3 H11A 2.9928 . . no
    H3 H11B 2.9802 . . no
    H7 H8 2.3418 . . no
    H7 H12A 3.0135 . . no
    H7 H12B 3.0326 . . no
    H11A H12A 2.7748 . . no
    H11A H12B 2.2635 . . no
    H11B H12A 2.2635 . . no
    H11B H12B 2.7813 . . no
    H14 H15 2.3255 . . no
    H15 H16 2.3021 . . no
    H16 H17 2.3168 . . no
    H17 H18 2.3559 . . no
    Te1 H7 3.4963 . 3_755 no
    Te2 H7 3.4720 . 4_555 no
    Te2 H11B 3.5548 . 3_755 no
    Te2 H12A 3.5117 . 3_755 no
    S1 H2 3.5604 . 2_755 no
    S1 H8 3.3383 . . no
    S1 H14 3.4313 . 4_554 no
    F1 H2 3.3609 . 3_755 no
    F1 H3 3.3946 . 3_755 no
    F1 H8 3.5644 . . no
    F1 H11B 2.8537 . 2_754 no
    F1 H12A 3.5539 . 2_754 no
    F1 H16 3.0054 . 4_654 no
    F1 H17 3.2678 . 4_654 no
    F2 H11A 3.4316 . 2_754 no
    F2 H11A 3.5516 . 4_655 no
    F2 H11B 2.7142 . 2_754 no
    F2 H12A 2.7467 . 2_754 no
    F2 H12B 3.4740 . 2_754 no
    F2 H12B 2.9799 . 4_655 no
    F2 H16 3.5216 . 4_654 no
    F3 H3 3.0105 . 3_755 no
    F3 H12B 2.8107 . 4_655 no
    F3 H15 3.4861 . 4_654 no
    F3 H16 2.6844 . 4_654 no
    F3 H17 2.4194 . 1_655 no
    F3 H18 3.3265 . 1_655 no
    O1 H8 3.4347 . . no
    O1 H12A 2.8026 . 2_754 no
    O1 H14 3.1733 . 2_755 no
    O1 H14 2.7746 . 4_554 no
    O2 H8 2.3778 . . no
    O2 H14 3.4610 . 4_554 no
    O3 H2 2.2975 . 2_755 no
    O3 H11A 2.9415 . 4_655 no
    C2 H3 3.5714 . 3_655 no
    C2 H8 3.5384 . 3_755 no
    C2 H11A 3.3843 . 3_655 no
    C3 H3 3.2820 . 3_655 no
    C5 H16 3.3296 . 4_554 no
    C7 H15 3.3385 . 1_554 no
    C9 H15 3.2977 . 4_554 no
    C10 H16 3.5217 . 4_554 no
    C12 H15 3.3381 . 1_554 no
    C12 H17 3.5496 . 4_554 no
    C14 H8 3.5166 . 4_555 no
    C14 H12A 3.5530 . 1_556 no
    C15 H7 3.4127 . 1_556 no
    C15 H12A 3.5535 . 1_556 no
    C15 H12B 3.2196 . 1_556 no
    C15 H18 3.5368 . 4_555 no
    C17 H11B 3.3179 . 3_655 no
    C17 H12B 3.2449 . 4_555 no
    C18 H7 3.5931 . 4_555 no
    C18 H11A 3.4055 . 3_655 no
    C18 H11B 3.5389 . 3_655 no
    C18 H15 3.2957 . 4_554 no
    C19 H11B 3.3364 . 2_754 no
    C19 H12A 3.4216 . 2_754 no
    C19 H12B 3.4361 . 4_655 no
    C19 H16 3.2939 . 4_654 no
    H2 S1 3.5604 . 2_745 no
    H2 F1 3.3609 . 3_755 no
    H2 O3 2.2975 . 2_745 no
    H2 H11A 2.8904 . 3_655 no
    H3 F1 3.3946 . 3_755 no
    H3 F3 3.0105 . 3_755 no
    H3 C2 3.5714 . 3_655 no
    H3 C3 3.2820 . 3_655 no
    H3 H3 3.3670 . 3_655 no
    H3 H16 2.8615 . 2_645 no
    H3 H18 2.9994 . 3_655 no
    H7 Te1 3.4963 . 3_755 no
    H7 Te2 3.4720 . 4_554 no
    H7 C15 3.4127 . 1_554 no
    H7 C18 3.5931 . 4_554 no
    H7 H14 3.2547 . 1_554 no
    H7 H15 2.6153 . 1_554 no
    H8 S1 3.3383 . . no
    H8 F1 3.5644 . . no
    H8 O1 3.4347 . . no
    H8 O2 2.3778 . . no
    H8 C2 3.5384 . 3_755 no
    H8 C14 3.5166 . 4_554 no
    H8 H14 3.5907 . 4_554 no
    H11A F2 3.4316 . 2_744 no
    H11A F2 3.5516 . 4_454 no
    H11A O3 2.9415 . 4_454 no
    H11A C2 3.3843 . 3_655 no
    H11A C18 3.4055 . 3_655 no
    H11A H2 2.8904 . 3_655 no
    H11A H18 3.3175 . 3_655 no
    H11B Te2 3.5548 . 3_755 no
    H11B F1 2.8537 . 2_744 no
    H11B F2 2.7142 . 2_744 no
    H11B C17 3.3179 . 3_655 no
    H11B C18 3.5389 . 3_655 no
    H11B C19 3.3364 . 2_744 no
    H11B H17 3.1743 . 3_655 no
    H11B H18 3.5662 . 3_655 no
    H12A Te2 3.5117 . 3_755 no
    H12A F1 3.5539 . 2_744 no
    H12A F2 2.7467 . 2_744 no
    H12A O1 2.8026 . 2_744 no
    H12A C14 3.5530 . 1_554 no
    H12A C15 3.5535 . 1_554 no
    H12A C19 3.4216 . 2_744 no
    H12A H14 3.2766 . 1_554 no
    H12A H15 3.2922 . 1_554 no
    H12B F2 3.4740 . 2_744 no
    H12B F2 2.9799 . 4_454 no
    H12B F3 2.8107 . 4_454 no
    H12B C15 3.2196 . 1_554 no
    H12B C17 3.2449 . 4_554 no
    H12B C19 3.4361 . 4_454 no
    H12B H15 2.7828 . 1_554 no
    H12B H17 2.8174 . 4_554 no
    H14 S1 3.4313 . 4_555 no
    H14 O1 3.1733 . 2_745 no
    H14 O1 2.7746 . 4_555 no
    H14 O2 3.4610 . 4_555 no
    H14 H7 3.2547 . 1_556 no
    H14 H8 3.5907 . 4_555 no
    H14 H12A 3.2766 . 1_556 no
    H15 F3 3.4861 . 4_455 no
    H15 C7 3.3385 . 1_556 no
    H15 C9 3.2977 . 4_555 no
    H15 C12 3.3381 . 1_556 no
    H15 C18 3.2957 . 4_555 no
    H15 H7 2.6153 . 1_556 no
    H15 H12A 3.2922 . 1_556 no
    H15 H12B 2.7828 . 1_556 no
    H15 H18 2.8592 . 4_555 no
    H16 F1 3.0054 . 4_455 no
    H16 F2 3.5216 . 4_455 no
    H16 F3 2.6844 . 4_455 no
    H16 C5 3.3296 . 4_555 no
    H16 C10 3.5217 . 4_555 no
    H16 C19 3.2939 . 4_455 no
    H16 H3 2.8615 . 2_655 no
    H16 H18 2.9927 . 4_555 no
    H17 F1 3.2678 . 4_455 no
    H17 F3 2.4194 . 1_455 no
    H17 C12 3.5496 . 4_555 no
    H17 H11B 3.1743 . 3_655 no
    H17 H12B 2.8174 . 4_555 no
    H18 F3 3.3265 . 1_455 no
    H18 C15 3.5368 . 4_554 no
    H18 H3 2.9994 . 3_655 no
    H18 H11A 3.3175 . 3_655 no
    H18 H11B 3.5662 . 3_655 no
    H18 H15 2.8592 . 4_554 no
    H18 H16 2.9927 . 4_554 no
loop_
    _geom_angle_atom_site_label_1
    _geom_angle_atom_site_label_2
    _geom_angle_atom_site_label_3
    _geom_angle_site_symmetry_1
    _geom_angle_site_symmetry_2
    _geom_angle_site_symmetry_3
    _geom_angle
    _geom_angle_publ_flag
    Te2 Te1 C1 . . . 88.70(15) no
    Te2 Te1 C13 . . . 98.34(15) no
    C1 Te1 C13 . . . 98.6(2) no
    Te1 Te2 C9 . . . 86.91(15) no
    O1 S1 O2 . . . 116.3(3) no
    O1 S1 O3 . . . 114.9(3) no
    O1 S1 C19 . . . 103.3(3) no
    O2 S1 O3 . . . 115.1(3) no
    O2 S1 C19 . . . 102.2(3) no
    O3 S1 C19 . . . 102.0(3) no
    Te1 C1 C2 . . . 120.4(4) no
    Te1 C1 C10 . . . 117.6(3) no
    C2 C1 C10 . . . 121.8(4) no
    C1 C2 C3 . . . 119.1(5) no
    C2 C3 C4 . . . 120.7(5) no
    C3 C4 C5 . . . 118.5(5) no
    C3 C4 C11 . . . 131.9(5) no
    C5 C4 C11 . . . 109.6(5) no
    C4 C5 C6 . . . 111.5(4) no
    C4 C5 C10 . . . 124.7(5) no
    C6 C5 C10 . . . 123.8(5) no
    C5 C6 C7 . . . 118.0(4) no
    C5 C6 C12 . . . 109.5(5) no
    C7 C6 C12 . . . 132.5(5) no
    C6 C7 C8 . . . 119.1(5) no
    C7 C8 C9 . . . 123.0(5) no
    Te2 C9 C8 . . . 122.3(4) no
    Te2 C9 C10 . . . 118.5(4) no
    C8 C9 C10 . . . 119.2(4) no
    C1 C10 C5 . . . 115.2(4) no
    C1 C10 C9 . . . 128.0(4) no
    C5 C10 C9 . . . 116.9(5) no
    C4 C11 C12 . . . 104.9(4) no
    C6 C12 C11 . . . 104.4(4) no
    Te1 C13 C14 . . . 117.7(4) no
    Te1 C13 C18 . . . 121.1(4) no
    C14 C13 C18 . . . 121.2(5) no
    C13 C14 C15 . . . 119.7(5) no
    C14 C15 C16 . . . 120.1(5) no
    C15 C16 C17 . . . 120.7(5) no
    C16 C17 C18 . . . 120.6(5) no
    C13 C18 C17 . . . 117.7(5) no
    S1 C19 F1 . . . 111.1(4) no
    S1 C19 F2 . . . 113.5(4) no
    S1 C19 F3 . . . 111.3(4) no
    F1 C19 F2 . . . 107.1(5) no
    F1 C19 F3 . . . 106.2(5) no
    F2 C19 F3 . . . 107.2(5) no
    C1 C2 H2 . . . 120.450 no
    C3 C2 H2 . . . 120.449 no
    C2 C3 H3 . . . 119.656 no
    C4 C3 H3 . . . 119.651 no
    C6 C7 H7 . . . 120.424 no
    C8 C7 H7 . . . 120.429 no
    C7 C8 H8 . . . 118.517 no
    C9 C8 H8 . . . 118.501 no
    C4 C11 H11A . . . 110.757 no
    C4 C11 H11B . . . 110.756 no
    C12 C11 H11A . . . 110.759 no
    C12 C11 H11B . . . 110.756 no
    H11A C11 H11B . . . 108.843 no
    C6 C12 H12A . . . 110.873 no
    C6 C12 H12B . . . 110.872 no
    C11 C12 H12A . . . 110.874 no
    C11 C12 H12B . . . 110.871 no
    H12A C12 H12B . . . 108.910 no
    C13 C14 H14 . . . 120.132 no
    C15 C14 H14 . . . 120.134 no
    C14 C15 H15 . . . 119.953 no
    C16 C15 H15 . . . 119.953 no
    C15 C16 H16 . . . 119.680 no
    C17 C16 H16 . . . 119.670 no
    C16 C17 H17 . . . 119.695 no
    C18 C17 H17 . . . 119.691 no
    C13 C18 H18 . . . 121.144 no
    C17 C18 H18 . . . 121.146 no
loop_
    _geom_torsion_atom_site_label_1
    _geom_torsion_atom_site_label_2
    _geom_torsion_atom_site_label_3
    _geom_torsion_atom_site_label_4
    _geom_torsion_site_symmetry_1
    _geom_torsion_site_symmetry_2
    _geom_torsion_site_symmetry_3
    _geom_torsion_site_symmetry_4
    _geom_torsion
    _geom_torsion_publ_flag
    Te2 Te1 C1 C2 . . . . 179.4(3) no
    Te2 Te1 C1 C10 . . . . 4.1(3) no
    C1 Te1 Te2 C9 . . . . -4.04(15) no
    Te2 Te1 C13 C14 . . . . -101.8(3) no
    Te2 Te1 C13 C18 . . . . 76.9(4) no
    C13 Te1 Te2 C9 . . . . -102.50(13) no
    C1 Te1 C13 C14 . . . . 168.2(3) no
    C1 Te1 C13 C18 . . . . -13.0(4) no
    C13 Te1 C1 C2 . . . . -82.3(4) no
    C13 Te1 C1 C10 . . . . 102.3(3) no
    Te1 Te2 C9 C8 . . . . -175.5(4) no
    Te1 Te2 C9 C10 . . . . 4.7(3) no
    O1 S1 C19 F1 . . . . -56.7(4) no
    O1 S1 C19 F2 . . . . 64.1(4) no
    O1 S1 C19 F3 . . . . -174.8(3) no
    O2 S1 C19 F1 . . . . 64.5(4) no
    O2 S1 C19 F2 . . . . -174.8(3) no
    O2 S1 C19 F3 . . . . -53.7(4) no
    O3 S1 C19 F1 . . . . -176.2(3) no
    O3 S1 C19 F2 . . . . -55.4(4) no
    O3 S1 C19 F3 . . . . 65.7(4) no
    Te1 C1 C2 C3 . . . . -179.0(3) no
    Te1 C1 C10 C5 . . . . 177.2(3) no
    Te1 C1 C10 C9 . . . . -1.7(7) no
    C2 C1 C10 C5 . . . . 2.0(7) no
    C2 C1 C10 C9 . . . . -176.9(5) no
    C10 C1 C2 C3 . . . . -3.9(8) no
    C1 C2 C3 C4 . . . . 3.1(8) no
    C2 C3 C4 C5 . . . . -0.6(8) no
    C2 C3 C4 C11 . . . . 178.3(5) no
    C3 C4 C5 C6 . . . . 177.6(4) no
    C3 C4 C5 C10 . . . . -1.4(8) no
    C3 C4 C11 C12 . . . . -178.6(5) no
    C5 C4 C11 C12 . . . . 0.4(6) no
    C11 C4 C5 C6 . . . . -1.5(6) no
    C11 C4 C5 C10 . . . . 179.5(4) no
    C4 C5 C6 C7 . . . . -178.9(4) no
    C4 C5 C6 C12 . . . . 2.0(6) no
    C4 C5 C10 C1 . . . . 0.7(7) no
    C4 C5 C10 C9 . . . . 179.7(4) no
    C6 C5 C10 C1 . . . . -178.2(4) no
    C6 C5 C10 C9 . . . . 0.8(7) no
    C10 C5 C6 C7 . . . . 0.1(7) no
    C10 C5 C6 C12 . . . . -179.0(4) no
    C5 C6 C7 C8 . . . . -0.1(8) no
    C5 C6 C12 C11 . . . . -1.6(5) no
    C7 C6 C12 C11 . . . . 179.4(5) no
    C12 C6 C7 C8 . . . . 178.8(5) no
    C6 C7 C8 C9 . . . . -1.0(8) no
    C7 C8 C9 Te2 . . . . -177.8(4) no
    C7 C8 C9 C10 . . . . 2.0(8) no
    Te2 C9 C10 C1 . . . . -3.2(7) no
    Te2 C9 C10 C5 . . . . 177.9(3) no
    C8 C9 C10 C1 . . . . 177.0(4) no
    C8 C9 C10 C5 . . . . -1.8(7) no
    C4 C11 C12 C6 . . . . 0.7(5) no
    Te1 C13 C14 C15 . . . . 177.1(3) no
    Te1 C13 C18 C17 . . . . -177.9(3) no
    C14 C13 C18 C17 . . . . 0.8(8) no
    C18 C13 C14 C15 . . . . -1.6(8) no
    C13 C14 C15 C16 . . . . 1.3(8) no
    C14 C15 C16 C17 . . . . -0.3(8) no
    C15 C16 C17 C18 . . . . -0.5(8) no
    C16 C17 C18 C13 . . . . 0.3(8) no
