# Supplementary material for: Crystal structure of 2-phenyl-2λ4,3-ditellura­tetra­cyclo­[5.5.2.04,13.010,14]tetra­deca-1(12),4,6,10,13-pentaen-2-ylium tri­fluoro­methane­sulfonate
Source: Acta Crystallogr Sect E Struct Rep Online. 2014 Aug 13;70(Pt 9):o1003–4. doi: 10.1107/S1600536814018170 (PMC4186063; doi:10.1107/S1600536814018170)
Supplement: Supplementary file 2 [file e-70-o1003-Isup2.hkl]

#
# h,k,l, Fc-squared, Fo-squared, sigma(Fo-squared), status flag
#
data_I
_shelx_title ' LD088'
_shelx_refln_list_code          4
_shelx_F_calc_maximum      357.26
_exptl_crystal_F_000      1192.00
_reflns_d_resolution_high  0.8410

loop_
 _space_group_symop_operation_xyz
 'x, y, z'
 '-x, y+1/2, -z+1/2'
 '-x, -y, -z'
 'x, -y-1/2, z-1/2'

_cell_length_a    10.6873
_cell_length_b    15.2639
_cell_length_c    12.2422
_cell_angle_alpha  90.000
_cell_angle_beta  102.808
_cell_angle_gamma  90.000

_shelx_F_squared_multiplier     1.000

loop_
 _refln_index_h
 _refln_index_k
 _refln_index_l
 _refln_F_squared_calc
 _refln_F_squared_meas
 _refln_F_squared_sigma
 _refln_observed_status
   2   0   0       1069.16        969.13       126.21 o
   3   0   0       7594.55       7893.60       189.76 o
   4   0   0       6732.22       7749.33       231.57 o
   5   0   0      10084.42      10822.34       630.66 o
   6   0   0      36499.83      36638.75       855.93 o
   7   0   0      47827.00      51696.51      1195.97 o
   8   0   0      28511.97      29023.01       758.53 o
   9   0   0       4895.37       4596.16       682.74 o
  10   0   0       1126.79        955.65       124.20 o
  11   0   0         94.09        207.35        83.29 o
  12   0   0        994.21        993.90       216.88 o
   1   1   0       3876.39       4135.01       224.20 o
   2   1   0        673.38        630.31        30.73 o
   3   1   0       9621.24       8768.69       147.61 o
   4   1   0       1494.72       1343.71        57.38 o
   5   1   0       8453.50       8125.58       161.74 o
   6   1   0       1677.08       1739.86       176.92 o
   7   1   0        834.80        861.41        77.96 o
   8   1   0        139.51        163.78        25.62 o
   9   1   0        245.11        225.32        37.08 o
  10   1   0        355.43        355.07        49.98 o
  11   1   0       1564.91       1387.40       179.84 o
  12   1   0       1414.61       1174.39       281.91 o
   0   2   0      17261.73      19292.24       361.27 o
   1   2   0      12851.19      12352.65       150.27 o
   2   2   0         48.56         73.39        11.13 o
   3   2   0        247.33        231.85        24.86 o
   4   2   0       2207.52       2246.57        63.55 o
   5   2   0       6166.69       6411.54       178.46 o
   6   2   0       6252.37       6466.37       223.34 o
   7   2   0       1255.55       1253.64       114.77 o
   8   2   0        920.44       1015.50       115.71 o
   9   2   0        211.48        200.15        35.72 o
  10   2   0       1203.88       1420.75       195.92 o
  11   2   0        620.68        225.54       219.26 o
  12   2   0        855.16        681.90       181.90 o
   1   3   0         84.65         72.52        10.23 o
   2   3   0      24904.63      26814.35       286.83 o
   3   3   0       1766.19       1575.82        67.38 o
   4   3   0        512.69        491.88        48.38 o
   5   3   0        193.25        253.60        21.77 o
   6   3   0         25.00         14.47        22.30 o
   7   3   0        726.52        781.20        85.87 o
   8   3   0       1279.04       1411.08       111.41 o
   9   3   0       2194.76       1893.42       219.68 o
  10   3   0        529.95        344.29        72.02 o
  11   3   0         23.54        -37.00        46.27 o
  12   3   0          6.43         70.99        43.74 o
   0   4   0       4305.38       4365.49       109.76 o
   1   4   0      14461.28      14423.23       179.53 o
   2   4   0        666.77        764.00        79.88 o
   3   4   0        415.03        480.81        71.16 o
   4   4   0       3646.33       4027.28       135.12 o
   5   4   0       1186.86       1214.24       105.60 o
   6   4   0        556.95        490.01        48.15 o
   7   4   0        111.51         68.81        22.79 o
   8   4   0        427.30        439.35        57.21 o
   9   4   0        568.33        681.82        66.67 o
  10   4   0        899.64       1169.26       124.16 o
  11   4   0       1762.61       1645.60       219.18 o
  12   4   0        747.97        602.59       140.54 o
   1   5   0      16399.84      15651.85       200.58 o
   2   5   0      49561.63      48166.12       571.57 o
   3   5   0      42644.89      42100.02       585.28 o
   4   5   0      38081.16      36546.58       786.09 o
   5   5   0      29210.28      29586.46       751.98 o
   6   5   0      14616.57      13195.32       401.91 o
   7   5   0        228.80        236.18        21.80 o
   8   5   0       8089.80       8432.15       335.70 o
   9   5   0       5472.61       5520.83       518.90 o
  10   5   0       6222.65       7129.14       390.63 o
  11   5   0       7296.19       7683.46       780.66 o
   0   6   0      24360.56      24335.01       540.21 o
   1   6   0      31367.89      31862.12       434.55 o
   2   6   0      12521.72      12800.82       267.64 o
   3   6   0       4228.22       4191.61       140.54 o
   4   6   0          3.20         38.95        21.43 o
   5   6   0       4606.91       4484.67       173.93 o
   6   6   0       8702.53       8657.31       221.31 o
   7   6   0      14928.99      15386.77       360.77 o
   8   6   0       5972.02       6274.28       229.00 o
   9   6   0       2295.46       2119.69       202.24 o
  10   6   0        221.76        334.76        62.41 o
  11   6   0         14.64         16.23        37.88 o
   1   7   0       3734.42       3712.21       125.42 o
   2   7   0      11183.54      11053.20       247.76 o
   3   7   0       1285.79       1168.68       138.67 o
   4   7   0        845.11        828.02       106.86 o
   5   7   0       3199.09       3176.01       142.99 o
   6   7   0        676.64        718.99        89.02 o
   7   7   0       1362.02       1478.22       143.41 o
   8   7   0       1076.31       1013.31       134.86 o
   9   7   0       2560.72       3076.25       292.08 o
  10   7   0        306.80        322.73        48.34 o
  11   7   0        363.87        376.68        53.77 o
   0   8   0       1162.25       1284.38       191.38 o
   1   8   0       2041.28       2035.96       114.81 o
   2   8   0        116.14        165.43        30.60 o
   3   8   0        212.56        194.23        22.15 o
   4   8   0          6.29         11.99        20.31 o
   5   8   0        387.86        337.76        33.63 o
   6   8   0        198.67        286.17        32.68 o
   7   8   0       1432.33       1072.19       201.70 o
   8   8   0        298.71        301.30        51.05 o
   9   8   0         58.07         -6.04        35.01 o
  10   8   0         26.81         -1.94        47.12 o
  11   8   0         48.34        130.34        56.69 o
   1   9   0       1007.61       1012.96        98.10 o
   2   9   0        766.05        962.28        89.85 o
   3   9   0       4584.70       4750.25       185.16 o
   4   9   0        739.61        847.15        93.04 o
   5   9   0        233.69        239.74        33.37 o
   6   9   0       2269.89       2732.03       258.72 o
   7   9   0         84.47         32.02        42.59 o
   8   9   0        270.53        260.47        48.57 o
   9   9   0        588.74        666.89       102.84 o
  10   9   0        527.13        448.12       159.91 o
   0  10   0      28479.89      29029.67       656.64 o
   1  10   0      23532.68      24589.30       508.53 o
   2  10   0       4359.01       4025.90       153.86 o
   3  10   0       2750.12       2615.97       139.40 o
   4  10   0         48.03         62.95        35.73 o
   5  10   0       3606.44       3380.11       240.10 o
   6  10   0       6809.10       7148.35       477.13 o
   7  10   0      10855.96      11517.27       631.78 o
   8  10   0       5321.17       5189.12       288.61 o
   9  10   0       2178.97       2259.93       239.78 o
  10  10   0        278.91        252.09        86.14 o
   1  11   0       4081.32       3583.84       174.99 o
   2  11   0      15788.95      16311.39       423.92 o
   3  11   0      14863.54      14746.79       881.41 o
   4  11   0      15345.89      16084.64       492.21 o
   5  11   0      11695.28      11412.16       740.27 o
   6  11   0       4315.26       4306.29       266.31 o
   7  11   0        177.15        161.88        37.98 o
   8  11   0       1268.47       1150.26       149.16 o
   9  11   0       2741.22       3063.17       389.85 o
   0  12   0       2372.09       2463.08       269.18 o
   1  12   0        919.74        871.44        61.92 o
   2  12   0          6.26        -27.41        31.23 o
   3  12   0        338.12        329.46        46.54 o
   4  12   0         51.92         32.06        22.71 o
   5  12   0        446.59        362.81        59.86 o
   6  12   0       1116.67        906.31       109.15 o
   7  12   0        718.19        707.87       101.16 o
   8  12   0         32.34         92.46       132.27 o
   9  12   0        108.74         73.76        80.28 o
   1  13   0        502.67        455.92        72.19 o
   2  13   0        913.01        864.26        73.73 o
   3  13   0        418.46        431.69        46.46 o
   4  13   0        890.92        768.46       182.67 o
   5  13   0       1126.50       1129.14       146.07 o
   6  13   0        278.76        236.93        72.54 o
   7  13   0          2.09        114.15       137.69 o
   8  13   0        957.03        837.29       165.05 o
   0  14   0        141.48        123.42        40.56 o
   1  14   0        104.46         99.67        24.58 o
   2  14   0        248.68        190.43        43.05 o
   3  14   0         42.90         45.49        36.97 o
   4  14   0        344.94        225.35       136.61 o
   5  14   0       1347.05       1096.85       205.28 o
   6  14   0        360.91        314.18        76.86 o
   7  14   0         21.05         48.47        72.37 o
   1  15   0       1357.28       1354.50       207.44 o
   2  15   0       1254.36       1156.92       204.27 o
   3  15   0       2014.97       2356.79       305.12 o
   4  15   0       2023.41       2223.04       442.82 o
   5  15   0       1935.36       1869.89       354.77 o
   6  15   0        782.64        633.16       167.08 o
   0  16   0       9835.70      11178.39      1824.13 o
   1  16   0       6503.84       7027.71       742.72 o
   2  16   0       3879.85       4353.93       465.36 o
   3  16   0        829.79        918.78       126.30 o
   4  16   0        287.32        229.41        87.87 o
   5  16   0       2382.57       2419.57       463.61 o
   1  17   0          5.99         19.64        49.89 o
   2  17   0        236.93        224.27        52.61 o
   3  17   0        178.32        122.17        50.78 o
   4  17   0          2.86         -8.91        62.73 o
   0  18   0       1605.94       1697.86       337.81 o
   1  18   0       1246.72       1216.36       125.30 o
 -12   1   1        308.96        323.59        80.07 o
 -11   1   1         58.97         49.02        23.48 o
 -10   1   1       1046.30       1069.29       123.75 o
  -9   1   1        857.39        880.23        91.88 o
  -8   1   1       1173.56       1089.29        84.89 o
  -7   1   1        303.74        345.43        27.69 o
  -6   1   1       2561.24       2671.11        93.49 o
  -5   1   1       2119.39       2300.76        97.48 o
  -4   1   1       1608.43       1438.20        68.32 o
  -3   1   1       1277.66       1229.30        65.36 o
  -2   1   1       5561.44       6001.88       101.74 o
   0   1   1         81.52         57.81        17.62 o
   1   1   1       7863.35       8272.85       100.33 o
   2   1   1      16225.39      15095.02       194.85 o
   3   1   1       6615.82       6837.62       115.69 o
   4   1   1       2032.81       2278.40        68.53 o
   5   1   1        670.26        670.63        68.82 o
   6   1   1          5.92          1.60        18.76 o
   7   1   1       1944.70       2033.23       136.64 o
   8   1   1       2714.95       2832.60       229.37 o
   9   1   1       4605.10       5310.20       682.12 o
  10   1   1       1891.38       1884.24       244.78 o
  11   1   1        149.70        132.59        82.48 o
  12   1   1          6.14         18.66        31.18 o
 -12   2   1        918.89        771.56       237.44 o
 -11   2   1        473.67        456.99        59.42 o
 -10   2   1        250.66        188.21        51.97 o
  -9   2   1       2482.40       2390.97       437.62 o
  -8   2   1      12163.06      13147.28       462.81 o
  -7   2   1      17927.82      19166.74       428.44 o
  -6   2   1      13113.04      12794.60       302.43 o
  -5   2   1       8671.57       8413.75       216.28 o
  -4   2   1      27848.74      28286.10       603.05 o
  -3   2   1       1395.51       1638.83        63.68 o
  -2   2   1      20710.76      21283.50       265.96 o
  -1   2   1      71000.80      69100.91       483.27 o
   0   2   1      44325.95      38704.95       428.27 o
   1   2   1      13901.19      12942.21       166.97 o
   2   2   1      33819.43      29551.77       284.91 o
   3   2   1       9849.71       8747.37       155.20 o
   4   2   1        779.93        850.70        89.10 o
   5   2   1       4859.40       4498.97       127.56 o
   6   2   1       6995.23       6855.04       177.13 o
   7   2   1      11563.23      12460.37       372.88 o
   8   2   1      10642.80      10951.16       305.05 o
   9   2   1      10458.65      11037.13       506.85 o
  10   2   1       6053.30       5833.79       650.40 o
  11   2   1        309.39        209.56        43.79 o
  12   2   1        281.60        186.01        65.89 o
 -12   3   1       1154.92        887.92       165.20 o
 -11   3   1       6591.59       7287.90       551.94 o
 -10   3   1      10890.14      12311.21       372.80 o
  -9   3   1      17546.49      19452.50       896.44 o
  -8   3   1       8417.49       9333.02       296.86 o
  -7   3   1        238.17        296.04        28.47 o
  -6   3   1        478.48        431.23        47.41 o
  -5   3   1       8745.74       8798.62       242.05 o
  -3   3   1     121927.39     125944.96      1718.92 o
  -1   3   1      41961.98      39640.18       303.33 o
   0   3   1      11581.21      11948.73       148.71 o
   1   3   1       5444.16       5350.99        75.38 o
   2   3   1       8481.48       8311.11       107.72 o
   3   3   1      45338.89      43842.00       786.85 o
   4   3   1      61755.09      62154.18       902.71 o
   5   3   1      51851.21      50603.14      1655.91 o
   6   3   1      15801.19      16048.74       386.85 o
   7   3   1        342.74        293.03        23.82 o
   8   3   1        161.48        154.41        39.23 o
   9   3   1       1457.92       1401.00       136.68 o
  10   3   1       7373.43       8219.46       723.20 o
  11   3   1       6591.75       5689.99       952.13 o
 -12   4   1        181.85        268.41        72.62 o
 -11   4   1        126.82         67.86        66.91 o
 -10   4   1        403.47        473.24        66.50 o
  -9   4   1        534.93        568.19        65.13 o
  -8   4   1       1386.82       1292.18       130.04 o
  -7   4   1        427.06        459.05        43.89 o
  -6   4   1       1002.31        903.74        90.75 o
  -5   4   1        367.56        352.09        44.68 o
  -4   4   1       5084.49       5334.49       147.02 o
  -3   4   1       6075.93       5925.37       138.42 o
  -2   4   1      22559.71      23821.36       259.69 o
  -1   4   1       2369.37       2532.27        70.10 o
   0   4   1        488.28        469.39        82.97 o
   1   4   1        960.75       1072.55        52.66 o
   2   4   1         88.99         71.23        14.24 o
   3   4   1       3104.82       3139.28        78.58 o
   4   4   1        751.05        746.39       100.19 o
   5   4   1       1127.98       1150.10        93.81 o
   6   4   1        958.66        977.79        87.46 o
   7   4   1         58.56         38.08        22.22 o
   8   4   1        218.04        289.43        46.39 o
   9   4   1        479.52        563.27        61.21 o
  10   4   1        294.59        326.81        46.12 o
  11   4   1       1816.34       1670.53       235.50 o
 -12   5   1          2.87        -33.35        59.39 o
 -11   5   1          1.85         93.35        49.52 o
 -10   5   1       1519.78       1539.89       204.71 o
  -9   5   1       1453.17       1523.86       230.30 o
  -8   5   1        968.75       1049.27       142.32 o
  -7   5   1        999.90       1074.75        93.87 o
  -6   5   1         17.97         15.71        18.74 o
  -5   5   1         51.11         38.85        15.99 o
  -4   5   1        549.52        618.26        62.97 o
  -3   5   1      13270.56      13700.37       240.50 o
  -2   5   1      10879.31      10760.81       167.70 o
  -1   5   1        314.49        321.55        38.46 o
   0   5   1        141.54        137.10        23.54 o
   1   5   1        976.36        922.88       108.13 o
   2   5   1       3148.94       3200.55        75.31 o
   3   5   1       3317.65       3175.58        74.70 o
   4   5   1        923.27        880.29        80.46 o
   5   5   1       1951.19       2041.81       105.36 o
   6   5   1          0.65          4.41        13.31 o
   7   5   1         70.08         30.13        16.08 o
   8   5   1        711.95        810.19       160.71 o
   9   5   1        808.27        853.21       106.86 o
  10   5   1        374.79        438.12       111.87 o
  11   5   1        554.48        576.35        96.83 o
 -11   6   1        389.77        368.98        62.92 o
 -10   6   1         43.36         73.16        53.54 o
  -9   6   1         28.12         96.13        32.45 o
  -8   6   1        406.98        447.06        49.99 o
  -7   6   1        325.75        340.27        41.46 o
  -6   6   1       4762.62       5122.33       217.73 o
  -5   6   1       4709.29       4740.85       164.58 o
  -4   6   1      11069.64      11301.52       251.48 o
  -3   6   1        617.10        551.63        57.85 o
  -2   6   1       2929.52       3242.01       102.77 o
  -1   6   1       1018.98       1068.13        58.95 o
   0   6   1       3934.64       4203.99        94.25 o
   1   6   1       5225.69       5142.95       141.44 o
   2   6   1        649.94        655.14        67.90 o
   3   6   1          7.77         33.49        14.17 o
   4   6   1        660.77        643.98        56.41 o
   5   6   1        500.31        575.95        55.14 o
   6   6   1       1530.87       1491.05       127.35 o
   7   6   1       7049.60       6896.67       202.77 o
   8   6   1         69.93         79.35        39.57 o
   9   6   1        282.00        292.51        49.32 o
  10   6   1        883.69       1253.17       130.27 o
  11   6   1       1338.90       1419.45       206.70 o
 -10   7   1       3487.78       3088.17       371.30 o
  -9   7   1        861.34        923.17        88.77 o
  -8   7   1        583.39        521.42        50.45 o
  -7   7   1        202.40        182.19        32.01 o
  -6   7   1        441.10        445.14        53.87 o
  -5   7   1       1579.61       1377.42       102.01 o
  -4   7   1       7829.73       7864.93       229.67 o
  -2   7   1      14062.73      12941.54       310.30 o
  -1   7   1       2405.17       2287.03        78.85 o
   0   7   1       5613.19       5286.75       170.14 o
   1   7   1         26.14          8.19        21.55 o
   2   7   1        293.93        392.56        50.95 o
   3   7   1       6473.43       6055.94       165.73 o
   4   7   1      11297.06      11079.41       260.04 o
   5   7   1      10979.57      10474.56       232.39 o
   6   7   1       2374.14       2455.09       151.95 o
   7   7   1        100.74        111.86        15.44 o
   8   7   1       1800.35       1730.28       170.13 o
   9   7   1        113.74        108.80        40.88 o
  10   7   1        451.61        477.16        72.80 o
  11   7   1       1419.25       1224.79       179.09 o
 -11   8   1       2162.03       2216.29       240.83 o
 -10   8   1        133.50        142.84        43.12 o
  -9   8   1       1658.23       1703.35       168.48 o
  -8   8   1      16779.27      17566.67       363.31 o
  -7   8   1      24846.78      27050.75       480.22 o
  -6   8   1      16012.33      16281.07       574.08 o
  -5   8   1      18683.40      19824.12       332.88 o
  -4   8   1       7303.58       6968.60       203.65 o
  -3   8   1       2456.60       2425.61        85.81 o
  -2   8   1       9774.26       9361.53       216.05 o
  -1   8   1      26857.11      27531.18       659.62 o
   0   8   1      56914.00      58124.21       895.91 o
   1   8   1      57678.42      63265.97      1465.40 o
   2   8   1      27429.38      27299.51       534.93 o
   3   8   1      14085.70      13461.23       423.83 o
   4   8   1         43.05         26.00         9.56 o
   5   8   1       5933.10       5997.60       268.36 o
   6   8   1      21985.61      23303.49       378.98 o
   7   8   1      11041.44       9867.67       770.26 o
   8   8   1      10994.62      14380.61       925.90 o
   9   8   1       9572.88      10883.18       590.98 o
  10   8   1       1990.11       2057.23       181.42 o
 -10   9   1        614.35        530.90        80.04 o
  -9   9   1         70.65         69.31        33.55 o
  -8   9   1        120.37         83.66        29.82 o
  -7   9   1        280.80        300.15        37.37 o
  -6   9   1       1877.63       1772.45       153.40 o
  -5   9   1       1896.11       1966.56       206.52 o
  -4   9   1        246.83        265.14        26.07 o
  -3   9   1        676.06        549.85        49.71 o
  -2   9   1       1363.61       1328.43       132.44 o
  -1   9   1       1624.40       1639.24       115.94 o
   0   9   1       5694.58       5987.27       173.67 o
   1   9   1         79.67        138.56        35.14 o
   2   9   1       1394.27       1394.79        93.07 o
   3   9   1       1512.96       1513.21       153.06 o
   4   9   1        447.77        397.62        33.95 o
   5   9   1       1134.01       1144.73       101.19 o
   6   9   1       2483.19       2369.92       183.20 o
   7   9   1        599.70        674.22        58.00 o
   8   9   1         94.44        110.66        50.18 o
   9   9   1          6.58        -11.24        34.63 o
  10   9   1          7.38        -46.28        89.05 o
 -10  10   1        634.93        643.80       117.00 o
  -9  10   1        104.49        108.00        42.28 o
  -8  10   1       1273.43       1302.75       131.98 o
  -7  10   1       2863.40       2396.83       381.43 o
  -6  10   1       1199.47       1121.65        97.63 o
  -5  10   1        345.76        381.67        44.07 o
  -4  10   1       2602.85       2600.87       183.01 o
  -3  10   1         59.81         44.86        13.26 o
  -2  10   1       1526.05       1456.72       144.78 o
  -1  10   1       3538.65       3677.48       113.65 o
   0  10   1       8310.17       8334.35       195.48 o
   1  10   1       3522.03       3299.84       203.77 o
   2  10   1        724.43        773.28        75.15 o
   3  10   1        946.68        857.93        81.55 o
   4  10   1        370.15        387.57        32.43 o
   5  10   1       2924.46       2861.02       155.00 o
   6  10   1       3590.81       3878.78       241.86 o
   7  10   1       3132.38       3358.11       265.75 o
   8  10   1        461.57        460.76        62.40 o
   9  10   1        229.62        220.50        63.37 o
  10  10   1          0.60         73.65        72.14 o
 -10  11   1          0.79         31.15       108.91 o
  -9  11   1          3.53        -22.79        47.21 o
  -8  11   1        733.93        786.50       166.08 o
  -7  11   1        981.66        904.18        99.70 o
  -6  11   1        249.39        206.93        31.69 o
  -5  11   1        218.47        230.61        32.09 o
  -4  11   1          5.74        -13.19        18.59 o
  -3  11   1          8.49         39.02        22.04 o
  -2  11   1        206.83        144.79        27.29 o
  -1  11   1        269.22        280.03        26.26 o
   0  11   1          9.46         32.77        14.55 o
   1  11   1        579.26        559.48        56.17 o
   2  11   1       1515.60       1409.02       155.28 o
   3  11   1       1192.73       1072.10       105.62 o
   4  11   1        209.74        150.53        30.75 o
   5  11   1        442.57        421.46        39.84 o
   6  11   1          4.69         24.78        16.71 o
   7  11   1         46.64         49.48        72.07 o
   8  11   1        135.95        212.77        52.57 o
   9  11   1        712.82        436.41       119.71 o
  -9  12   1        680.24        728.01        98.66 o
  -8  12   1        580.83        576.74       105.45 o
  -7  12   1        319.56        297.81        82.55 o
  -6  12   1          8.55         36.50        19.22 o
  -5  12   1          9.10         21.11        16.18 o
  -4  12   1        177.56        147.00        31.32 o
  -3  12   1         66.43         44.56        17.75 o
  -2  12   1        665.80        582.40        50.22 o
  -1  12   1        491.06        493.87        43.17 o
   0  12   1          2.87         25.37        18.22 o
   1  12   1          8.29          4.42        14.75 o
   2  12   1        562.01        457.82        68.00 o
   3  12   1       2882.40       2986.65       208.74 o
   4  12   1       1060.38       1130.71       118.95 o
   5  12   1          6.32         18.96        23.57 o
   6  12   1          6.40         27.92        20.65 o
   7  12   1          2.16         -1.51        30.93 o
   8  12   1         66.10         92.67        53.13 o
   9  12   1        824.23        812.27       140.00 o
  -8  13   1       2290.40       1754.73       268.77 o
  -7  13   1        188.87        207.34        61.01 o
  -6  13   1        954.96        909.09        87.98 o
  -5  13   1       4964.99       5033.93       530.11 o
  -4  13   1      10747.43      11203.13       582.32 o
  -3  13   1      17632.88      18371.42       616.97 o
  -2  13   1      20631.73      22036.47       491.18 o
  -1  13   1       7376.12       8072.54       458.92 o
   0  13   1        565.78        505.82        52.84 o
   1  13   1         81.91        104.24        25.51 o
   2  13   1       5763.64       5998.16       498.05 o
   3  13   1      13350.97      14179.70       706.67 o
   4  13   1      11427.19      11216.92      1462.41 o
   5  13   1      10698.56      11001.58       593.39 o
   6  13   1       4167.73       4158.89       375.55 o
   7  13   1        680.45        562.24       112.11 o
   8  13   1         82.48        152.63        58.97 o
  -8  14   1        526.68        560.41       122.71 o
  -7  14   1       1828.98       1374.79       272.92 o
  -6  14   1       2057.25       2069.57       194.78 o
  -5  14   1       2352.80       2410.62       255.63 o
  -4  14   1       1533.69       1540.23       154.12 o
  -3  14   1         21.29         28.43        29.92 o
  -2  14   1        333.50        286.87        74.62 o
  -1  14   1       1927.00       1979.54       317.83 o
   0  14   1       5643.26       5524.88       483.55 o
   1  14   1       2557.43       2420.42       367.63 o
   2  14   1       2492.13       2509.52       324.56 o
   3  14   1       1851.55       1608.00       202.65 o
   4  14   1         55.99         29.38       133.53 o
   5  14   1        427.49        523.22        64.67 o
   6  14   1        765.94        503.83       121.51 o
   7  14   1       1027.73       1134.84       170.92 o
  -7  15   1        145.54        140.02       102.44 o
  -6  15   1         15.80         15.33        60.35 o
  -5  15   1         14.12         34.96        35.98 o
  -4  15   1        395.16        401.41        58.89 o
  -3  15   1       3162.88       3030.19       290.83 o
  -2  15   1       2373.87       2340.37       359.94 o
  -1  15   1        606.78        648.24        90.58 o
   0  15   1          1.35        -17.94        51.41 o
   1  15   1        407.12        421.20        57.41 o
   2  15   1        352.97        259.42        44.54 o
   3  15   1       1574.07       1668.57       191.62 o
   4  15   1       4735.16       5244.94       662.23 o
   5  15   1        821.21        898.90       271.88 o
   6  15   1         28.23        106.92       135.39 o
  -5  16   1         35.83         79.09        36.80 o
  -4  16   1        146.74        248.37        57.14 o
  -3  16   1          0.82         38.01        32.30 o
  -2  16   1          7.82         20.45        83.70 o
  -1  16   1        201.35        282.04        65.49 o
   0  16   1         91.04        145.50        37.92 o
   1  16   1          1.96         60.84        99.19 o
   2  16   1        162.28        -26.28        86.24 o
   3  16   1        285.73        544.30       188.48 o
   4  16   1         16.03         68.20        79.46 o
   5  16   1         15.91         19.91        75.28 o
  -4  17   1          0.91        -37.86        56.62 o
  -3  17   1         30.81         49.93        52.10 o
  -2  17   1         21.15         42.39        36.07 o
  -1  17   1         10.72        -30.54        64.43 o
   0  17   1         56.40         57.05        52.40 o
   1  17   1         45.62         36.67        36.48 o
   2  17   1        223.82         89.77       100.67 o
   3  17   1        193.77        239.65       236.86 o
   4  17   1         12.28         95.55        74.37 o
  -1  18   1       2245.93       2075.97       237.95 o
   0  18   1       2214.61       2135.08       214.36 o
   1  18   1       3218.41       3397.62       402.21 o
 -12   0   2       5599.29       5109.96      1289.66 o
 -11   0   2       6388.87       5949.01      1186.39 o
 -10   0   2       4258.72       4479.76       591.16 o
  -9   0   2       2526.95       2451.75       341.12 o
  -8   0   2       5400.51       5346.27       343.22 o
  -7   0   2      28145.05      29222.52      1213.75 o
  -6   0   2      82257.66      94296.66      2412.85 o
  -5   0   2     127638.12     141052.70      1095.05 o
  -4   0   2      21000.65      19876.86       362.21 o
  -3   0   2        523.27        766.64       121.33 o
  -2   0   2       2752.50       3281.27        90.05 o
  -1   0   2       4241.92       3719.81        88.23 o
   0   0   2      15778.18      14179.66       438.78 o
   2   0   2     111936.62     100489.07      1674.51 o
   3   0   2      54422.68      53849.31       693.17 o
   4   0   2       1193.50       1029.01       159.71 o
   5   0   2       2111.57       2323.18       139.55 o
   6   0   2       5606.89       5394.92       201.68 o
   7   0   2      20362.16      19306.39       848.06 o
   8   0   2      30850.72      32906.88       757.36 o
   9   0   2      15649.95      18156.96       571.18 o
  10   0   2        799.59        555.15       179.59 o
  11   0   2        124.32         89.80        46.58 o
 -12   1   2        490.28        405.53       152.99 o
 -11   1   2       2492.16       2433.49       418.91 o
 -10   1   2       3101.51       3021.88       311.71 o
  -9   1   2       1090.24       1091.54       104.25 o
  -8   1   2        566.33        526.34        44.40 o
  -7   1   2        343.17        351.24        36.15 o
  -6   1   2        558.28        649.41        57.80 o
  -5   1   2       2832.92       3229.61        99.37 o
  -4   1   2      23202.25      23537.68       304.47 o
  -3   1   2        146.57        157.51        18.58 o
  -2   1   2      25313.38      25546.25       273.27 o
  -1   1   2        191.62        192.26        21.45 o
   0   1   2       2976.59       2961.71        38.05 o
   1   1   2      16355.01      16015.53       220.95 o
   2   1   2       1573.07       1329.62        67.68 o
   3   1   2       4680.13       4270.58        84.05 o
   4   1   2       2200.81       2292.84        81.00 o
   5   1   2       4917.09       4882.12       141.75 o
   6   1   2      10162.11       9971.04       237.12 o
   7   1   2       3342.94       3472.69       150.41 o
   8   1   2       4415.83       4330.31       308.80 o
   9   1   2        822.16        833.05       136.55 o
  10   1   2          5.07         47.94        22.64 o
  11   1   2        375.49        298.28        69.15 o
 -12   2   2       1272.75       1018.91       210.21 o
 -11   2   2       1528.73       1769.86       201.43 o
 -10   2   2        389.66        472.33        50.06 o
  -9   2   2        166.23        182.65        58.20 o
  -8   2   2         56.73         25.29        28.36 o
  -7   2   2       1874.02       1912.08       189.34 o
  -6   2   2       5603.22       6090.61       179.95 o
  -5   2   2       3683.05       3566.82       210.42 o
  -4   2   2       5377.58       5106.24       139.21 o
  -3   2   2        351.25        382.54        39.12 o
  -2   2   2       1506.71       1571.68        47.54 o
  -1   2   2       9227.04      10116.77       192.03 o
   0   2   2      25183.12      24056.22       290.69 o
   1   2   2       3022.25       2998.62        88.20 o
   2   2   2        890.82        923.94        47.42 o
   3   2   2         74.02         83.14         8.09 o
   4   2   2        923.51        941.68        90.69 o
   5   2   2       3518.52       3626.19       125.51 o
   6   2   2       5117.01       4853.04       155.05 o
   7   2   2       8179.11       8542.46       296.09 o
   8   2   2       3186.26       3185.42       243.45 o
   9   2   2         58.15         55.12        25.80 o
  10   2   2        360.55        290.47        51.93 o
  11   2   2        467.75        487.70        82.83 o
 -12   3   2          0.44         14.27        47.70 o
 -11   3   2          0.23         35.13        54.95 o
 -10   3   2        193.04        193.83        51.75 o
  -9   3   2        704.79        704.17       106.17 o
  -8   3   2       3259.73       3890.84       233.22 o
  -7   3   2        439.41        457.54        44.00 o
  -6   3   2        230.01        189.85        26.88 o
  -5   3   2       1254.32       1232.84       142.78 o
  -4   3   2        991.73       1221.56        62.39 o
  -3   3   2       2568.94       2468.05        72.43 o
  -1   3   2      13764.02      13500.81       195.28 o
   0   3   2         72.88         94.13        10.51 o
   1   3   2       1416.64       1318.12        80.66 o
   3   3   2      14092.69      13759.80       317.71 o
   4   3   2        796.31        840.10        75.16 o
   5   3   2        150.85        167.75        15.80 o
   6   3   2         70.13         69.67        16.31 o
   7   3   2       1622.02       1688.50       138.18 o
   8   3   2        687.27        641.59        60.13 o
   9   3   2       1399.10       1249.72       133.19 o
  10   3   2        479.84        470.82        60.51 o
  11   3   2        297.64        242.11        64.00 o
 -12   4   2         17.91         27.30        67.39 o
 -11   4   2        121.87         80.60        71.85 o
 -10   4   2        192.92        250.53        36.62 o
  -9   4   2         14.15         82.75        25.77 o
  -8   4   2        629.15        586.26       112.68 o
  -7   4   2        145.58        180.80        31.72 o
  -6   4   2         65.52         26.66        16.61 o
  -5   4   2       5239.62       4967.65       182.32 o
  -3   4   2       2969.01       2707.41        69.76 o
  -2   4   2      11570.07      13068.43       263.33 o
  -1   4   2       4500.05       4567.32        88.54 o
   0   4   2       3876.63       3695.36        71.86 o
   1   4   2       1705.44       1415.38        56.73 o
   2   4   2       3863.15       3490.43       100.67 o
   3   4   2        102.53        135.79        17.10 o
   4   4   2       3262.46       2773.51        74.95 o
   5   4   2       1967.62       2239.96       103.90 o
   6   4   2       4480.32       4743.55       208.43 o
   7   4   2        564.54        594.47        48.06 o
   8   4   2        316.91        294.31        30.99 o
   9   4   2       1094.49       1079.93       108.19 o
  10   4   2        810.69        785.18        80.45 o
  11   4   2        162.69        233.47        58.34 o
 -12   5   2        603.75        517.06        94.35 o
 -11   5   2       7034.03       8139.71      1077.51 o
 -10   5   2      14189.96      16206.40       556.76 o
  -9   5   2      13569.05      15111.46       645.77 o
  -8   5   2       8219.75       8656.51       304.10 o
  -7   5   2       6944.85       7206.14       285.01 o
  -6   5   2       1349.96       1333.44       139.06 o
  -5   5   2       6503.07       6505.53       200.15 o
  -4   5   2      40780.48      42450.01       656.80 o
  -3   5   2      85558.08      85496.35      1511.16 o
  -2   5   2      53306.61      52186.64       743.22 o
  -1   5   2      35953.91      34815.94       481.94 o
   0   5   2      20441.71      20406.90       275.06 o
   1   5   2       1025.06        773.22        61.35 o
   2   5   2      10261.70       9265.94       190.99 o
   3   5   2      31834.40      32330.72       431.92 o
   4   5   2      35830.09      36056.88       609.33 o
   5   5   2      32309.52      32158.79       569.59 o
   6   5   2      20623.03      21481.13       345.17 o
   7   5   2      14044.56      15030.23       310.45 o
   8   5   2        906.89        842.84        95.90 o
   9   5   2       1676.18       1569.45       158.45 o
  10   5   2       3579.40       3607.45       281.74 o
  11   5   2       2485.59       2124.62       343.56 o
 -11   6   2        994.91        970.84       141.92 o
 -10   6   2          5.05         24.63        55.66 o
  -9   6   2        894.99        777.47        97.03 o
  -8   6   2       4549.79       4788.38       412.91 o
  -7   6   2       4318.72       4393.69       306.64 o
  -6   6   2      11795.14      11814.80       288.23 o
  -5   6   2      19707.11      20252.98       458.19 o
  -4   6   2      23055.86      23739.68       420.01 o
  -3   6   2       6250.34       6174.52       158.85 o
  -2   6   2        872.33        919.73        63.01 o
  -1   6   2       6212.50       6056.13       139.47 o
   0   6   2      25378.13      24832.43       571.25 o
   1   6   2      17198.19      16727.05       325.72 o
   2   6   2      31250.78      29976.57       410.69 o
   3   6   2      15007.27      14524.19       249.26 o
   4   6   2       1227.28       1176.85        73.56 o
   5   6   2         70.93         81.27        14.91 o
   6   6   2       2095.77       2167.54       127.87 o
   7   6   2       1372.39       1373.62       107.70 o
   8   6   2       5324.25       5171.50       332.16 o
   9   6   2       3817.91       3543.73       429.24 o
  10   6   2       1228.16       1189.37       135.88 o
  11   6   2        874.53        506.53       120.70 o
 -11   7   2        111.91        162.12        55.40 o
 -10   7   2       1168.54       1188.33       195.49 o
  -9   7   2       1677.89       1463.61       159.08 o
  -8   7   2       1420.96       1595.24       130.43 o
  -7   7   2        372.40        399.20        41.97 o
  -6   7   2       1289.41       1142.53       120.53 o
  -5   7   2         66.04         88.72        14.87 o
  -4   7   2      18944.52      19105.53       455.79 o
  -3   7   2       6827.16       6944.81       162.04 o
  -2   7   2       1154.23       1313.69       115.32 o
  -1   7   2       2679.98       2629.89        93.44 o
   0   7   2          2.93         31.34        14.09 o
   1   7   2        239.49        293.87        35.53 o
   2   7   2       2091.29       1672.29        76.38 o
   3   7   2       4504.94       3989.77       139.16 o
   4   7   2       8772.10       9078.97       233.23 o
   5   7   2       1555.19       1606.37       127.62 o
   6   7   2        511.34        443.36        40.10 o
   7   7   2         57.81         64.84        20.78 o
   8   7   2       1820.03       1745.75       113.22 o
   9   7   2       2095.74       1871.78       245.75 o
  10   7   2       2735.48       2599.05       361.82 o
 -11   8   2        170.02        177.19        46.90 o
 -10   8   2        157.12        130.30        52.31 o
  -9   8   2         74.39         82.52        31.47 o
  -8   8   2        465.32        492.31       117.38 o
  -7   8   2          0.29         32.01        21.15 o
  -6   8   2        484.15        532.93        50.69 o
  -5   8   2          0.92          5.73        17.01 o
  -4   8   2       1777.33       1811.62       123.20 o
  -3   8   2         32.11         62.60        20.27 o
  -2   8   2        375.40        399.69        32.96 o
  -1   8   2       2014.14       1980.05        91.17 o
   0   8   2        127.76        107.36        17.35 o
   1   8   2        827.56        828.14        64.82 o
   2   8   2        680.97        552.69        44.12 o
   3   8   2         36.54         45.84        14.05 o
   4   8   2         57.76         71.09        12.36 o
   5   8   2        210.13        223.68        34.93 o
   6   8   2         48.70         46.03        27.09 o
   7   8   2         16.11         18.60        30.92 o
   8   8   2         16.88         59.96        27.09 o
   9   8   2        248.65        146.62        41.15 o
  10   8   2         27.10         34.59        55.82 o
 -11   9   2        471.42        596.05        85.27 o
 -10   9   2          1.40         -6.30        49.02 o
  -9   9   2        610.46        708.60        82.52 o
  -8   9   2       1013.64        919.91       142.87 o
  -7   9   2        233.10        244.56        30.89 o
  -6   9   2        104.58         91.54        20.37 o
  -5   9   2          0.06          3.82        17.32 o
  -4   9   2        947.97       1069.15        84.28 o
  -3   9   2        189.16        177.99        20.46 o
  -2   9   2       2138.77       2034.75        97.73 o
  -1   9   2        443.52        560.08        43.82 o
   0   9   2        373.91        416.94        35.91 o
   1   9   2       2214.13       2240.41       119.17 o
   2   9   2       1499.57       1357.27        89.35 o
   3   9   2         20.19         30.96        12.05 o
   4   9   2       1681.96       1806.57       175.99 o
   5   9   2       1863.40       1837.47        99.53 o
   6   9   2        137.38        131.46        23.41 o
   7   9   2       4078.95       4757.24       277.33 o
   8   9   2       3610.17       3710.42       323.34 o
   9   9   2       1349.09       1412.32       161.98 o
  10   9   2        502.30        413.51       180.65 o
 -10  10   2          0.52         -2.26        40.47 o
  -9  10   2        434.25        374.26        58.93 o
  -8  10   2       2547.61       2564.33       260.24 o
  -7  10   2       3923.73       4483.74       515.93 o
  -6  10   2      19618.04      19944.31       561.93 o
  -5  10   2      19729.25      20011.73       725.80 o
  -4  10   2       7230.02       7253.71       311.00 o
  -3  10   2       1588.94       1639.38       135.94 o
  -2  10   2        258.75        248.98        32.06 o
  -1  10   2       2291.71       2316.68       121.42 o
   0  10   2      11974.91      11783.88       245.00 o
   1  10   2      22863.88      24155.49       468.15 o
   2  10   2      25124.92      26815.91       347.01 o
   3  10   2       9411.12       9186.93       315.25 o
   4  10   2       1976.47       2218.87       119.15 o
   5  10   2        477.94        409.05        33.48 o
   6  10   2        284.17        291.04        68.88 o
   7  10   2       2017.51       2024.48       182.50 o
   8  10   2       7957.37       8432.24       641.23 o
   9  10   2       3006.66       2888.70       347.89 o
 -10  11   2       3435.65       3540.51       372.37 o
  -9  11   2       5555.68       5483.10       615.37 o
  -8  11   2       3892.46       4164.79       429.10 o
  -7  11   2       1588.35       1615.27       187.34 o
  -6  11   2        893.75        719.52        91.08 o
  -5  11   2       1001.83        906.74        79.99 o
  -4  11   2       7701.08       7850.10       281.37 o
  -3  11   2      19678.56      22522.45       615.08 o
  -2  11   2      21571.11      22647.97       508.31 o
  -1  11   2      12651.64      13642.38       415.71 o
   0  11   2       4267.64       4032.20       173.11 o
   1  11   2        650.57        567.37        44.93 o
   2  11   2       4138.44       4146.68       175.71 o
   3  11   2       9471.72       9724.42       297.42 o
   4  11   2      10891.04      10837.04       340.99 o
   5  11   2      10093.45      11401.80       676.24 o
   6  11   2       5844.74       5579.28       360.20 o
   7  11   2       2890.16       3171.64       264.78 o
   8  11   2         23.99         46.66        68.28 o
   9  11   2        245.71        224.35        56.77 o
  -9  12   2         56.54         52.14        46.35 o
  -8  12   2        114.91         60.44        39.85 o
  -7  12   2          3.03         -9.83        55.35 o
  -6  12   2        381.11        355.27        50.64 o
  -5  12   2        849.57        939.77        89.00 o
  -4  12   2         16.96        -33.71        33.71 o
  -3  12   2         21.99         29.08        23.42 o
  -2  12   2        135.32        119.10        28.49 o
  -1  12   2        311.40        320.81        30.52 o
   0  12   2        186.69        139.90        33.10 o
   1  12   2        734.11        710.36        71.59 o
   2  12   2       2107.93       2176.08       199.91 o
   3  12   2         36.67         40.64        22.27 o
   4  12   2       4322.74       4288.98       315.08 o
   5  12   2       1003.08        973.08        80.27 o
   6  12   2        352.14        312.41        52.19 o
   7  12   2        812.68        552.96        87.95 o
   8  12   2        466.11        297.67        85.99 o
  -8  13   2         47.22        115.75        41.91 o
  -7  13   2         58.79         47.95        46.91 o
  -6  13   2        529.67        478.16        60.64 o
  -5  13   2        128.95         70.69        29.85 o
  -4  13   2       1193.57       1397.78       125.33 o
  -3  13   2       1272.53       1495.15       162.24 o
  -2  13   2       2917.68       2955.74       271.68 o
  -1  13   2        449.03        384.46        37.42 o
   0  13   2        202.10        186.93        35.26 o
   1  13   2         23.25         26.72        34.96 o
   2  13   2        891.85       1139.37       201.55 o
   3  13   2       2142.44       2275.70       196.26 o
   4  13   2        942.17        829.01        89.70 o
   5  13   2        350.72        316.93        50.74 o
   6  13   2         56.84        101.56        49.70 o
   7  13   2        130.80        138.84        69.24 o
   8  13   2         10.54        117.99        88.58 o
  -8  14   2          0.35         41.57        36.58 o
  -7  14   2         25.70         96.62        61.50 o
  -6  14   2         38.84        154.52        94.50 o
  -5  14   2          0.49         77.89        33.07 o
  -4  14   2         35.39          9.58        36.25 o
  -3  14   2         27.58         76.68        38.15 o
  -2  14   2         41.13         78.68        30.70 o
  -1  14   2       1359.21       1292.40       109.79 o
   0  14   2       1276.48       1314.20       142.25 o
   1  14   2         35.55         12.43        35.62 o
   2  14   2         70.15         46.02        45.54 o
   3  14   2        241.86        157.86        37.73 o
   4  14   2        116.42         50.29        29.04 o
   5  14   2        832.11       1014.27       189.17 o
   6  14   2        730.51        636.51       103.58 o
   7  14   2        440.22        357.96        93.79 o
  -7  15   2        371.47        357.63        62.49 o
  -6  15   2         21.17         13.12        44.20 o
  -5  15   2        321.33        272.70        82.70 o
  -4  15   2       1964.22       2002.81       198.48 o
  -3  15   2       1665.72       1464.28       183.91 o
  -2  15   2        920.08       1048.84       114.81 o
  -1  15   2       1177.52       1278.90       171.47 o
   0  15   2       2353.49       2606.47       238.20 o
   1  15   2        470.02        544.19       127.55 o
   2  15   2        148.42        145.45       159.90 o
   3  15   2        730.68        492.28       126.97 o
   4  15   2       1276.24       1720.95       272.81 o
   5  15   2       1375.50       1242.02       177.46 o
   6  15   2       1458.19       1264.67       280.23 o
  -5  16   2       6432.38       7242.88       800.19 o
  -4  16   2       3800.22       3729.73       447.87 o
  -3  16   2        657.66        668.83        76.74 o
  -2  16   2         61.87        -46.41        53.43 o
  -1  16   2       2618.02       3192.30       248.68 o
   0  16   2       7371.08       8378.29       724.91 o
   1  16   2       8207.58       9387.92       839.73 o
   2  16   2       5658.36       6068.30       742.75 o
   3  16   2       4011.45       4390.34       538.19 o
   4  16   2        530.58        378.79       104.14 o
   5  16   2         40.72        113.29        89.04 o
  -4  17   2         68.57         -9.75        58.19 o
  -3  17   2         19.66          1.50        37.01 o
  -2  17   2        752.61        891.12        90.01 o
  -1  17   2         81.19         36.24       108.64 o
   0  17   2          0.55         42.52        40.18 o
   1  17   2        171.83        258.83        86.10 o
   2  17   2          5.39        244.18       136.14 o
   3  17   2         30.52        122.79       141.02 o
 -12   1   3        163.43         49.72       103.85 o
 -11   1   3         10.09          7.49        35.93 o
 -10   1   3         83.93         63.65        20.30 o
  -9   1   3       1158.58       1184.12       114.89 o
  -8   1   3       1163.19       1538.52       187.07 o
  -7   1   3        808.99        911.06       105.87 o
  -6   1   3         24.44         -0.88        18.63 o
  -5   1   3        545.10        470.88        53.01 o
  -4   1   3       9516.81      11105.99       308.49 o
  -3   1   3      22641.49      23553.82      1115.35 o
  -2   1   3       3132.37       3693.90        92.78 o
   0   1   3       1519.18       1569.71        52.39 o
   1   1   3         24.51         34.70         7.46 o
   2   1   3       4747.95       4247.71       136.33 o
   3   1   3       6493.01       6462.39       166.59 o
   4   1   3       8546.96       8624.88       191.35 o
   5   1   3       3141.96       3029.89       121.07 o
   6   1   3         61.71         82.38        13.74 o
   7   1   3       1015.79       1159.02        91.94 o
   8   1   3       3240.04       2874.13       218.70 o
   9   1   3       1002.83        903.21       116.96 o
  10   1   3       1359.01       1209.23       239.53 o
  11   1   3       2399.22       2171.51       347.04 o
 -12   2   3       3757.74       3299.55       503.85 o
 -11   2   3       2582.51       2545.93       301.92 o
 -10   2   3       1361.38       1410.27       153.94 o
  -9   2   3        577.25        656.52        76.89 o
  -8   2   3       1710.75       1658.02       168.80 o
  -7   2   3      15650.91      15593.59       327.35 o
  -6   2   3      36669.43      39116.96       784.05 o
  -5   2   3      25057.38      25698.36       507.44 o
  -4   2   3       4519.34       4451.97       153.32 o
  -3   2   3      22406.00      21640.27       318.06 o
  -2   2   3       4218.30       4171.97        83.46 o
  -1   2   3         63.23         37.07         9.39 o
   0   2   3      28493.15      27416.41       336.76 o
   1   2   3      43445.79      40063.63       522.53 o
   2   2   3      24814.08      23965.09       280.57 o
   3   2   3      38030.53      35413.46       762.52 o
   4   2   3      20937.95      22258.44       443.75 o
   5   2   3       4300.40       4045.71       148.44 o
   6   2   3        322.11        387.92        27.66 o
   7   2   3       2656.16       2453.25       178.72 o
   8   2   3       3607.83       3261.73       300.04 o
   9   2   3       2991.12       2454.59       295.57 o
  10   2   3       1275.17       1169.83       185.84 o
  11   2   3       1943.94       1570.26       274.26 o
 -12   3   3        193.66        293.34        65.39 o
 -10   3   3       8649.91       9180.97       434.74 o
  -9   3   3      13042.01      14127.89       638.32 o
  -8   3   3      27805.75      28922.64      1348.79 o
  -7   3   3      18934.50      19846.52       564.73 o
  -6   3   3       4173.73       4665.99       237.91 o
  -5   3   3       1900.00       1759.04        73.73 o
  -4   3   3       4668.87       4999.87       131.66 o
  -3   3   3      32098.02      33080.19       385.25 o
  -2   3   3      87721.28      86936.27       697.42 o
  -1   3   3      80811.68      75475.68      1060.42 o
   0   3   3      60125.64      60046.96       534.99 o
   1   3   3       8595.51       8716.21       176.19 o
   2   3   3       6398.39       6945.51       195.15 o
   3   3   3      12090.00      11696.48       267.38 o
   4   3   3      14812.72      13919.59       244.68 o
   5   3   3      39925.89      43744.14       595.29 o
   6   3   3      30800.93      31069.57       450.18 o
   7   3   3       9789.08       9617.60       273.09 o
   8   3   3         14.99         24.70        22.36 o
   9   3   3          6.09         32.23        24.43 o
  10   3   3        186.38         93.82        48.71 o
  11   3   3       2909.42       2638.25       337.77 o
 -12   4   3        225.96        138.41        52.24 o
 -11   4   3        667.97        513.21       126.50 o
 -10   4   3         13.83         61.12        28.30 o
  -9   4   3         81.08         91.66        53.96 o
  -8   4   3          2.49         22.41        39.84 o
  -7   4   3        606.32        616.74        60.78 o
  -6   4   3         95.08         86.49        23.93 o
  -5   4   3        572.57        663.52        74.51 o
  -4   4   3         43.47         48.91        15.00 o
  -3   4   3       1465.28       1539.96        75.29 o
  -2   4   3        117.73         72.53        28.66 o
  -1   4   3       1847.46       1640.70       108.09 o
   0   4   3         10.61         31.46        15.93 o
   1   4   3        828.64        902.02        95.30 o
   2   4   3        278.25        254.46        28.67 o
   3   4   3        566.99        614.08        33.26 o
   4   4   3       3394.39       3166.60        87.81 o
   5   4   3       5699.79       5503.15       206.72 o
   6   4   3       8738.70       9312.70       175.91 o
   7   4   3       2841.18       2707.64       184.37 o
   8   4   3         22.47         44.00        26.18 o
   9   4   3         49.15         77.57        24.38 o
  10   4   3        736.81        787.07       104.47 o
  11   4   3        392.98        223.15        88.99 o
 -12   5   3          8.55          1.80        51.04 o
 -11   5   3        173.47        206.15        44.26 o
 -10   5   3         13.04         18.20        26.52 o
  -9   5   3        297.82        354.35        58.09 o
  -8   5   3       2613.43       2896.03       469.54 o
  -7   5   3        551.76        515.59        62.70 o
  -6   5   3         11.84         38.03        17.83 o
  -5   5   3         50.40         47.71        13.33 o
  -4   5   3       3545.45       3591.62       122.82 o
  -3   5   3         10.43         21.61        10.08 o
  -2   5   3       5095.59       4924.24        98.29 o
  -1   5   3       3882.71       3514.95       107.82 o
   0   5   3        785.58        722.35        53.83 o
   1   5   3        371.58        378.97        32.01 o
   2   5   3          4.88        -11.32        25.57 o
   3   5   3       1428.00       1255.20        48.33 o
   4   5   3      14770.41      14892.59       321.99 o
   5   5   3       1251.94       1409.29       107.24 o
   6   5   3       1998.47       1953.19       114.11 o
   7   5   3         32.84         45.70        23.66 o
   8   5   3        599.70        479.18        41.72 o
   9   5   3        892.21        870.91       102.97 o
  10   5   3        525.60        347.25       102.05 o
  11   5   3        288.11        199.36        60.82 o
 -11   6   3       1112.47       1085.63       156.28 o
 -10   6   3        948.55        904.23       118.73 o
  -9   6   3         29.13         40.04        33.05 o
  -8   6   3        659.03        583.08        76.62 o
  -7   6   3          1.25          6.72        36.07 o
  -6   6   3        544.76        674.93        73.85 o
  -4   6   3       2683.05       2443.27        87.00 o
  -3   6   3       4744.69       4774.98       127.06 o
  -2   6   3       4613.17       4805.37       145.98 o
  -1   6   3       5661.76       6142.69       129.66 o
   0   6   3       7063.80       7632.48       149.32 o
   1   6   3       2159.05       2174.53        80.62 o
   2   6   3       5157.01       4527.64       108.84 o
   3   6   3          0.67         17.00        19.06 o
   4   6   3        462.91        558.66        47.85 o
   5   6   3       5277.63       5463.27       174.20 o
   6   6   3      10576.55      10922.78       294.24 o
   7   6   3       1452.84       1320.38        98.60 o
   8   6   3        936.50        833.07        74.43 o
   9   6   3       1101.26        917.64       105.10 o
  10   6   3          9.14        -33.53        78.71 o
 -11   7   3        390.20        434.89        69.61 o
 -10   7   3       1263.37        953.75       154.92 o
  -9   7   3       2835.41       2806.42       353.21 o
  -8   7   3       3324.89       3398.16       396.06 o
  -7   7   3       7088.61       6793.78       212.85 o
  -6   7   3        190.22        186.63        18.62 o
  -5   7   3         18.02         34.84        13.33 o
  -4   7   3        127.51        200.88        19.42 o
  -3   7   3       4092.65       3769.61       153.84 o
  -2   7   3       6938.97       6649.88       187.80 o
  -1   7   3      13021.67      12247.82       277.56 o
   0   7   3      16774.92      16541.69       310.41 o
   1   7   3       2017.79       1998.35        92.16 o
   2   7   3          2.39         31.82         8.15 o
   3   7   3        475.19        533.48        38.40 o
   4   7   3       1381.34       1293.36        82.22 o
   5   7   3       3191.48       3122.87       215.76 o
   6   7   3       9057.96       9183.29       253.58 o
   7   7   3       3386.55       3249.96       215.51 o
   8   7   3        541.47        454.23        63.23 o
   9   7   3       1077.71       1016.03       119.65 o
  10   7   3        247.90        258.14        68.74 o
 -11   8   3       2596.37       2880.27       266.84 o
 -10   8   3       2704.46       2990.58       301.17 o
  -9   8   3        494.45        381.61        51.42 o
  -8   8   3        595.01        654.93        76.34 o
  -7   8   3      12286.55      13338.49       576.96 o
  -6   8   3      31366.71      33916.63       606.24 o
  -5   8   3      40273.70      40712.42       401.69 o
  -4   8   3      31342.11      31327.00       418.66 o
  -3   8   3       2634.46       2556.88       157.75 o
  -2   8   3       1457.42       1375.56       145.80 o
  -1   8   3       3759.08       3647.95       172.99 o
   0   8   3      32455.95      34044.55       890.25 o
   1   8   3      50233.07      52899.00       861.88 o
   2   8   3      30809.67      31269.16       453.40 o
   3   8   3      20783.79      21700.86       327.80 o
   4   8   3      14650.82      14137.08       218.32 o
   5   8   3       1144.76        999.82        85.64 o
   6   8   3       1563.92       1453.18       114.94 o
   7   8   3       6944.15       7066.66       417.56 o
   8   8   3       6907.78       6880.70       499.22 o
   9   8   3       4494.68       4007.46       613.59 o
  10   8   3       2594.46       2247.71       304.81 o
 -11   9   3        224.84        246.93       110.88 o
 -10   9   3        300.69        251.85        40.43 o
  -9   9   3        759.95        736.65        88.34 o
  -8   9   3        518.88        544.48        60.40 o
  -7   9   3       1818.64       1982.05       209.27 o
  -6   9   3       1563.23       1509.30       136.53 o
  -5   9   3        109.13         70.40        24.46 o
  -4   9   3       1478.23       1326.95       104.31 o
  -3   9   3        997.96       1039.45       100.97 o
  -2   9   3        913.79        970.83        82.48 o
  -1   9   3       1598.50       1505.02       115.36 o
   0   9   3       1443.21       1245.46       122.45 o
   1   9   3       2199.62       2148.99       182.28 o
   2   9   3       1620.86       1602.24       103.49 o
   3   9   3        540.68        523.85        52.91 o
   4   9   3        301.20        372.24        35.87 o
   5   9   3          3.39          4.65        17.94 o
   6   9   3        376.04        333.97        49.04 o
   7   9   3       1748.83       1748.86       167.45 o
   8   9   3       1264.64       1232.09       163.54 o
   9   9   3        779.83        501.51       104.65 o
 -10  10   3        533.58        593.76        80.12 o
  -9  10   3        226.30        195.93        47.80 o
  -8  10   3         74.77         62.81        31.59 o
  -7  10   3       1564.43       1520.52       178.37 o
  -6  10   3       8590.02       8692.95       306.29 o
  -5  10   3       2194.28       2185.97       195.66 o
  -4  10   3       1773.78       1736.12       151.32 o
  -3  10   3       1115.03       1103.20        94.45 o
  -2  10   3        125.80        148.84        15.26 o
  -1  10   3        589.20        567.95        43.48 o
   0  10   3       6399.25       6316.00       183.12 o
   1  10   3       8285.19       8345.32       314.28 o
   2  10   3       2256.60       2067.50       152.74 o
   3  10   3         43.29         76.67        26.17 o
   4  10   3          2.38         -0.76        13.19 o
   5  10   3         31.68         42.00        15.18 o
   6  10   3       1597.48       1498.08       134.43 o
   7  10   3       3136.31       3145.59       298.66 o
   8  10   3       1571.11       1709.48       227.16 o
   9  10   3        407.74        264.64       106.50 o
 -10  11   3        127.37        165.63        45.73 o
  -9  11   3         47.22         54.09        42.09 o
  -8  11   3         55.76        -22.39        57.03 o
  -7  11   3        143.20         43.32        28.05 o
  -6  11   3        148.30        102.75        26.57 o
  -5  11   3        431.57        352.09        44.00 o
  -4  11   3         57.53         30.93        35.45 o
  -3  11   3       1057.19       1111.18        97.63 o
  -2  11   3        354.48        324.51        30.13 o
  -1  11   3       1020.88       1034.49        71.63 o
   0  11   3         14.32          2.70        27.68 o
   1  11   3         15.39         32.25        17.94 o
   2  11   3        204.81        161.03        18.31 o
   3  11   3       1334.83       1381.77       127.11 o
   4  11   3       1966.61       1928.36       134.24 o
   5  11   3         33.10         34.72        12.90 o
   6  11   3         41.14         43.63        36.43 o
   7  11   3        428.13        472.51       102.50 o
   8  11   3        266.05        277.74        72.35 o
  -9  12   3          1.33         60.48        38.40 o
  -8  12   3        173.11         87.59        50.26 o
  -7  12   3        291.28        275.16        53.46 o
  -6  12   3        550.61        357.76        87.93 o
  -5  12   3        138.88         47.27        29.78 o
  -4  12   3          1.17          3.03        30.56 o
  -3  12   3        216.11        240.18        32.07 o
  -2  12   3       1552.51       1651.17       127.22 o
  -1  12   3        365.90        316.98        41.28 o
   0  12   3        278.33        256.41        31.86 o
   1  12   3        412.90        374.30        79.43 o
   2  12   3        169.80        210.53        43.74 o
   3  12   3        397.25        375.53        55.06 o
   4  12   3       2697.23       2663.18       170.79 o
   5  12   3       3385.10       3796.18       382.15 o
   6  12   3       1124.72       1238.54       159.01 o
   7  12   3        116.01        116.78        50.14 o
   8  12   3          0.03        103.33        68.86 o
  -8  13   3      10606.29      11886.97      1540.87 o
  -7  13   3       7225.48       6088.74       901.84 o
  -6  13   3        362.39        347.27        46.79 o
  -5  13   3        390.35        409.60       129.93 o
  -4  13   3       1495.70       1609.43       193.46 o
  -3  13   3       7765.97       9004.82       763.38 o
  -2  13   3      16527.42      18738.25       906.38 o
  -1  13   3      18149.19      18318.59       780.01 o
   0  13   3      11322.19      10983.92       706.00 o
   1  13   3       1755.84       1993.78       184.12 o
   2  13   3        176.00        123.47        27.26 o
   3  13   3       2595.22       2796.80       431.40 o
   4  13   3       4008.44       4313.75       361.79 o
   5  13   3       6005.73       6092.77       583.71 o
   6  13   3       7186.65       7166.15       813.98 o
   7  13   3       2812.91       2662.65       324.43 o
  -8  14   3        107.59         84.51        58.09 o
  -7  14   3        170.42        266.43        57.57 o
  -6  14   3       1867.99       1821.72       262.66 o
  -5  14   3       2118.54       2260.37       477.61 o
  -4  14   3       3596.40       3895.32       409.20 o
  -3  14   3       1709.69       1527.38       155.63 o
  -2  14   3        116.91        178.82        45.66 o
  -1  14   3        277.88        152.24        28.21 o
   0  14   3       1234.58       1013.46       140.55 o
   1  14   3       2678.94       2330.99       347.27 o
   2  14   3       2340.22       2536.21       286.85 o
   3  14   3       5068.36       5583.40       382.30 o
   4  14   3       1254.27       1202.81       231.40 o
   5  14   3         68.88         24.76       122.15 o
   6  14   3          9.65         60.39        39.86 o
  -7  15   3        877.21        951.66       157.17 o
  -6  15   3        223.06        200.13        59.43 o
  -5  15   3        359.93        477.71       142.36 o
  -4  15   3        657.42        385.64       131.86 o
  -3  15   3        757.15        479.05       114.48 o
  -2  15   3       2035.41       2435.63       244.51 o
  -1  15   3       3048.48       3406.64       365.61 o
   0  15   3        651.47        588.89        81.33 o
   1  15   3        250.99         63.00        59.70 o
   2  15   3       2093.00       2142.24       221.20 o
   3  15   3       1289.56       1342.41       224.56 o
   4  15   3        464.07        629.41        91.97 o
   5  15   3       1864.11       2199.86       307.49 o
  -5  16   3         94.18        -34.38        95.95 o
  -4  16   3         54.87         82.48        39.30 o
  -3  16   3         63.94         63.08        33.64 o
  -2  16   3         38.15         62.03       104.34 o
  -1  16   3         56.92         26.80        56.07 o
   0  16   3        107.58         65.81        34.91 o
   1  16   3          2.31        -57.55        82.73 o
   2  16   3         88.98        148.53       150.49 o
   3  16   3        238.10        368.97        82.06 o
   4  16   3         88.58        134.16       102.17 o
  -4  17   3        313.30        310.76       136.67 o
  -3  17   3        359.99        465.07        76.47 o
  -2  17   3         85.17        103.11        32.83 o
  -1  17   3         36.97         21.90        50.10 o
   0  17   3        761.57        666.29       102.87 o
   1  17   3        538.94        861.56       122.96 o
   2  17   3        388.59        475.71       233.03 o
 -12   0   4       7433.00       6441.43      1301.16 o
 -11   0   4       7867.74       9886.06       698.15 o
 -10   0   4      11707.89      12430.66      1369.52 o
  -9   0   4       3306.67       3428.59       706.98 o
  -8   0   4        781.70        779.81       159.49 o
  -7   0   4       4489.88       4841.28       217.32 o
  -6   0   4      32492.34      36284.33      1059.37 o
  -5   0   4      38337.39      40422.29      1021.64 o
  -4   0   4     121457.03     122784.93      3224.26 o
  -3   0   4      72654.30      73373.05      1414.19 o
  -2   0   4       7700.12       7455.91       170.93 o
  -1   0   4         36.14         73.45        13.61 o
   0   0   4      34434.82      32392.37       868.18 o
   1   0   4      42022.46      42503.56       451.86 o
   2   0   4      93405.19      89725.80      1935.55 o
   3   0   4      71828.47      74744.18      1946.56 o
   4   0   4      26715.19      25905.99       607.54 o
   5   0   4       3654.56       3603.66       204.72 o
   6   0   4       1776.96       1486.21       258.35 o
   7   0   4       3610.64       3434.87       276.14 o
   8   0   4       1974.83       1706.68       162.38 o
   9   0   4      10739.53      11029.93      1736.77 o
  10   0   4       9263.16      10094.69      1276.53 o
  11   0   4       2335.60       1488.18       516.58 o
 -12   1   4        319.49        217.71        59.55 o
 -11   1   4         80.08         74.90        32.54 o
 -10   1   4       1278.95       1305.82       127.64 o
  -9   1   4       3185.10       3364.36       363.14 o
  -8   1   4       3555.40       4247.38       550.04 o
  -7   1   4       2348.75       2332.23       141.05 o
  -6   1   4          6.89         11.42        24.53 o
  -5   1   4       6711.28       7038.95       212.87 o
  -4   1   4       3519.17       3732.62        99.21 o
  -3   1   4      17726.41      17672.75       426.57 o
  -2   1   4       6931.86       6860.81       115.87 o
  -1   1   4       4298.97       3836.16        79.58 o
   0   1   4       4092.56       3815.27        69.64 o
   1   1   4      16022.71      15592.36       215.45 o
   2   1   4       7308.63       7194.40       139.02 o
   3   1   4       5156.89       4736.14       161.76 o
   4   1   4         46.93         87.62        15.79 o
   5   1   4       1951.32       1780.73        96.98 o
   6   1   4       1843.63       1813.58       149.13 o
   7   1   4        634.64        558.98        50.01 o
   8   1   4       1787.34       1641.70       138.87 o
   9   1   4       3067.38       2468.76       354.25 o
  10   1   4       1388.90        998.51       261.49 o
  11   1   4        139.29         98.76        47.92 o
 -12   2   4        368.60        386.73        96.22 o
 -11   2   4        901.80        917.91       127.20 o
 -10   2   4        643.30        635.60        92.17 o
  -9   2   4        256.13        276.40        69.54 o
  -8   2   4        283.27        295.43        48.70 o
  -7   2   4       1987.93       2450.17       229.99 o
  -6   2   4       2174.35       2408.34       119.96 o
  -5   2   4       6210.40       6468.20       192.89 o
  -4   2   4       3356.61       3500.80       103.89 o
  -3   2   4       2144.45       2028.74        74.64 o
  -2   2   4        817.49        954.44        70.15 o
  -1   2   4        257.14        412.00        35.53 o
   0   2   4      12800.53      12467.58       145.14 o
   1   2   4      12976.53      12415.46       138.81 o
   2   2   4      24531.07      24672.25       336.93 o
   3   2   4       2830.72       2810.06        85.06 o
   4   2   4       6359.91       6633.21       134.76 o
   5   2   4        563.75        560.17        42.14 o
   6   2   4       4369.29       4574.12       191.94 o
   7   2   4       3119.71       2868.11       186.78 o
   8   2   4       2284.99       1922.06       159.43 o
   9   2   4       1374.25       1095.84       108.20 o
  10   2   4        229.12        189.02        68.48 o
  11   2   4         80.14         83.86        70.45 o
 -12   3   4          7.60        -44.84       103.39 o
 -11   3   4         57.47         29.30        44.28 o
 -10   3   4        378.42        342.20       100.31 o
  -9   3   4          4.20        -56.92        56.92 o
  -8   3   4        101.11         66.77        40.95 o
  -7   3   4       3479.13       3307.78       209.06 o
  -6   3   4        539.06        575.22        49.59 o
  -5   3   4        194.56        262.24        24.74 o
  -4   3   4       8355.75       9438.83       190.28 o
  -3   3   4       1052.51       1106.40        58.52 o
  -2   3   4       2866.27       2763.37        74.75 o
  -1   3   4       1846.83       1899.44        67.11 o
   0   3   4         12.47         21.75        14.70 o
   1   3   4       1273.00       1127.82        62.61 o
   2   3   4       4494.90       4206.91        87.65 o
   3   3   4        213.50        201.69        19.50 o
   4   3   4       9235.75       8916.33       181.43 o
   5   3   4       1289.89       1294.74        83.57 o
   6   3   4          1.32         10.42        16.04 o
   7   3   4       1674.53       1458.60       100.72 o
   8   3   4          7.67         25.72        16.25 o
   9   3   4       1679.19       1655.41       189.90 o
  10   3   4       1317.31        979.42       199.82 o
 -12   4   4         11.30         12.58        54.12 o
 -11   4   4         68.99        109.27        36.23 o
 -10   4   4          0.76          6.35        72.78 o
  -9   4   4        363.58        303.54        52.87 o
  -8   4   4        271.34        245.30        44.07 o
  -7   4   4         62.18         80.21        25.89 o
  -6   4   4       2322.83       2345.93       184.88 o
  -5   4   4         14.34         68.46        24.41 o
  -4   4   4       1550.76       1539.60       106.61 o
  -3   4   4       4840.04       4815.49       122.11 o
  -2   4   4       6587.94       6829.52       128.69 o
  -1   4   4       5912.68       6173.80       139.32 o
   0   4   4          7.33         31.63        11.30 o
   1   4   4        874.88        855.25        79.61 o
   2   4   4         44.24         50.94        29.36 o
   3   4   4       3716.12       4097.06       285.15 o
   4   4   4       3435.00       3263.20       102.10 o
   5   4   4       5415.12       5343.77       151.11 o
   6   4   4       3356.34       3527.30       153.81 o
   7   4   4       3663.08       3516.08       245.61 o
   8   4   4        452.59        421.63        48.04 o
   9   4   4         44.79         61.03        39.44 o
  10   4   4        566.54        595.81       126.80 o
 -12   5   4        284.31        266.39        55.74 o
 -11   5   4         59.58         40.72        49.24 o
 -10   5   4       6644.52       5755.23       799.84 o
  -9   5   4      21128.23      24465.95       840.57 o
  -8   5   4      23432.14      25065.09       736.16 o
  -7   5   4      15044.98      16447.44       471.53 o
  -6   5   4       9652.83       9703.35       212.90 o
  -5   5   4        413.14        338.02        38.20 o
  -4   5   4       1530.99       1284.55       120.34 o
  -3   5   4      14108.98      13718.95       242.67 o
  -2   5   4      76725.00      76292.71       784.80 o
  -1   5   4      70723.97      68416.81       789.06 o
   0   5   4      30778.07      29667.82       378.44 o
   1   5   4      16314.83      16930.41       305.44 o
   2   5   4       8222.53       8200.24       216.40 o
   3   5   4       1236.19       1265.71       126.12 o
   4   5   4      18269.82      18728.07       392.61 o
   5   5   4      14639.24      13694.09       182.34 o
   6   5   4       9239.52       9408.80       224.64 o
   7   5   4       7115.73       7196.49       270.95 o
   8   5   4       3949.51       3539.24       270.55 o
   9   5   4       1262.68       1217.59       146.57 o
  10   5   4          6.22         95.49        52.72 o
 -11   6   4       3571.18       2920.02       456.64 o
 -10   6   4       4719.38       4799.35       760.70 o
  -9   6   4       1046.04        899.89       133.85 o
  -8   6   4         90.49        104.60        33.54 o
  -7   6   4       2545.80       2756.93       204.37 o
  -6   6   4       8390.26       9087.94       331.73 o
  -5   6   4      14021.28      13804.56       358.06 o
  -4   6   4      16025.17      15828.61       432.16 o
  -3   6   4      11765.64      11082.70       213.29 o
  -2   6   4       5491.07       5221.66       132.03 o
  -1   6   4        244.25        244.86        21.19 o
   0   6   4       2063.65       1954.34        62.66 o
   1   6   4       3025.92       2439.89        64.27 o
   2   6   4       5106.53       4217.50       190.03 o
   3   6   4      22823.43      23743.30       484.62 o
   4   6   4      15623.14      16136.79       435.12 o
   5   6   4       1629.42       1365.51        99.00 o
   6   6   4         66.25         49.69        18.46 o
   7   6   4        285.45        228.34        42.86 o
   8   6   4        787.31        691.84        68.53 o
   9   6   4       2587.39       2340.53       382.23 o
  10   6   4       1524.91       1168.76       186.17 o
 -11   7   4          0.67          6.35        54.38 o
 -10   7   4        477.66        486.77        83.93 o
  -9   7   4       1807.03       1670.94       328.90 o
  -8   7   4       1190.66       1356.74       204.23 o
  -7   7   4         94.21         40.11        31.81 o
  -6   7   4        990.38        888.94        81.95 o
  -5   7   4         81.98         47.14        18.73 o
  -4   7   4        676.66        627.10        51.54 o
  -3   7   4       4303.01       4482.86       165.40 o
  -2   7   4       7470.95       7701.78       194.76 o
  -1   7   4       4789.83       4491.17       176.74 o
   0   7   4        200.22        152.36        21.10 o
   1   7   4       2307.64       2451.48        69.79 o
   2   7   4       1379.64       1324.46       133.23 o
   3   7   4       5716.31       5593.22       231.09 o
   4   7   4      11051.78      11527.25       342.47 o
   5   7   4       6133.48       5628.30       148.19 o
   6   7   4         44.81         43.00        12.98 o
   7   7   4         14.10         30.09        28.69 o
   8   7   4        684.88        871.78       128.71 o
   9   7   4       1829.09       1664.20       220.20 o
  10   7   4        721.95        405.92       123.45 o
 -11   8   4          6.71         -9.83        48.73 o
 -10   8   4        257.49        125.51        57.60 o
  -9   8   4          4.55         14.37        23.17 o
  -8   8   4         38.48         52.55        29.07 o
  -7   8   4         23.47         34.17        58.38 o
  -6   8   4         25.50         10.57        36.40 o
  -5   8   4        575.04        616.75        46.36 o
  -4   8   4        102.00         71.12        21.59 o
  -3   8   4       1713.97       1817.49       191.87 o
  -2   8   4         42.10         61.41        21.08 o
  -1   8   4        474.52        502.47        42.04 o
   0   8   4        149.54        196.67        19.43 o
   1   8   4        369.14        340.38        32.41 o
   2   8   4        447.18        430.31        35.05 o
   3   8   4       1830.66       1784.80       182.88 o
   4   8   4       1157.92       1072.93       150.18 o
   5   8   4        134.85        197.25        45.75 o
   6   8   4        245.46        182.24        44.17 o
   7   8   4          6.29         11.20        21.16 o
   8   8   4         18.62         86.07       100.48 o
   9   8   4         61.91        112.10        45.65 o
 -10   9   4          1.90         -3.67        71.61 o
  -9   9   4          9.44        -37.91        78.93 o
  -8   9   4          8.72        -36.20        47.77 o
  -7   9   4        121.11         89.15        36.02 o
  -6   9   4        772.90        711.65        95.50 o
  -5   9   4        272.08        289.14        27.26 o
  -4   9   4       2058.40       2186.88       182.86 o
  -3   9   4       2567.36       2618.22       166.61 o
  -2   9   4        187.03        176.99        23.89 o
  -1   9   4        126.62        117.89        24.33 o
   0   9   4         49.10         47.28        10.86 o
   1   9   4        121.84        122.45        14.08 o
   2   9   4       5991.10       5972.45       253.08 o
   3   9   4       8121.64       7481.09       626.70 o
   4   9   4       3492.95       3618.17       472.51 o
   5   9   4        857.24        767.09       101.38 o
   6   9   4        144.74         84.50        46.68 o
   7   9   4         12.66         58.21        86.33 o
   8   9   4       1210.90       1266.22       145.08 o
   9   9   4       3465.66       3315.30       529.17 o
 -10  10   4       3672.87       3464.11       510.84 o
  -9  10   4        959.45        769.77       104.45 o
  -8  10   4        347.60        178.42        58.72 o
  -7  10   4       2714.88       2596.99       276.22 o
  -6  10   4        971.86        900.63       117.92 o
  -5  10   4      10850.64      11377.99       352.02 o
  -4  10   4      18344.33      19753.59       468.82 o
  -3  10   4      12170.45      12070.11       377.85 o
  -2  10   4       5329.34       5447.98       213.46 o
  -1  10   4        443.72        416.24        32.90 o
   0  10   4       3205.26       3591.98       182.44 o
   1  10   4       1985.42       2056.01       144.17 o
   2  10   4       8865.94       8594.51       221.39 o
   3  10   4      16071.90      16317.95       316.58 o
   4  10   4       7289.41       7978.73       842.06 o
   5  10   4       2343.92       2707.27       279.08 o
   6  10   4         80.37        192.54        66.66 o
   7  10   4        235.10        160.17        59.01 o
   8  10   4        947.62        820.46       106.33 o
 -10  11   4       2066.46       1752.02       279.91 o
  -9  11   4       3778.43       3349.69       347.73 o
  -8  11   4      11031.67      12411.21       456.97 o
  -7  11   4       7639.15       7017.52       469.67 o
  -6  11   4       2183.49       1802.82       253.77 o
  -5  11   4        475.31        403.83        43.95 o
  -4  11   4       1998.91       2122.98       213.12 o
  -3  11   4       9474.87       9484.04       336.73 o
  -2  11   4      14662.57      15409.51       450.62 o
  -1  11   4      18705.80      20193.99      1153.55 o
   0  11   4      14722.93      16231.45       275.51 o
   1  11   4       6418.88       6084.51       294.40 o
   2  11   4       2741.99       2501.06       246.49 o
   3  11   4        855.71        680.10        73.97 o
   4  11   4       4402.81       4237.22       330.36 o
   5  11   4       5588.66       6000.30       587.00 o
   6  11   4       5643.07       5778.28       511.97 o
   7  11   4       3152.17       3069.41       351.96 o
   8  11   4        983.34        752.36       103.83 o
  -9  12   4          1.31        -18.94        52.47 o
  -8  12   4         31.37         74.69        62.70 o
  -7  12   4        431.64        383.70        61.94 o
  -6  12   4        494.64        395.82        50.54 o
  -5  12   4        121.99         96.15        18.86 o
  -4  12   4        946.43       1037.56       108.97 o
  -3  12   4        346.64        331.67        54.58 o
  -2  12   4        238.59        165.59        29.58 o
  -1  12   4       3148.32       2861.67       255.91 o
   0  12   4       1349.89       1290.39        96.81 o
   1  12   4       1076.80       1147.15       163.93 o
   2  12   4        345.62        331.24        62.89 o
   3  12   4        838.06        832.19       106.94 o
   4  12   4        340.94        433.06        66.15 o
   5  12   4       1225.97       1493.09       199.15 o
   6  12   4       1297.49       1333.96       150.73 o
   7  12   4       1437.40       1436.24       202.61 o
  -8  13   4       2168.22       2432.13       646.98 o
  -7  13   4        484.64        480.37        82.11 o
  -6  13   4          1.70         35.56        43.58 o
  -5  13   4        103.68        100.31        35.07 o
  -4  13   4        617.75        745.19        71.35 o
  -3  13   4       1329.04       1389.90       179.52 o
  -2  13   4       1796.14       1652.87       141.24 o
  -1  13   4        831.74        772.95        77.35 o
   0  13   4          5.18         25.03        26.60 o
   1  13   4        303.16        225.58        37.19 o
   2  13   4          0.24         27.75        21.54 o
   3  13   4         18.55         24.27        24.13 o
   4  13   4       1249.45       1827.82       215.70 o
   5  13   4       1875.03       1864.08       208.76 o
   6  13   4        229.60        304.31       130.31 o
   7  13   4          2.09        -53.11        79.88 o
  -7  14   4        200.40        162.19        65.18 o
  -6  14   4        335.14        297.46        66.43 o
  -5  14   4       1024.02        822.32       120.07 o
  -4  14   4          0.27        -31.81        56.72 o
  -3  14   4        129.45         91.96        40.13 o
  -2  14   4        185.67        266.68        49.36 o
  -1  14   4        569.22        579.20        59.85 o
   0  14   4       1323.09       1154.14       128.07 o
   1  14   4       1622.75       1636.25       206.29 o
   2  14   4        878.80        947.83       227.51 o
   3  14   4          0.51         35.17        70.01 o
   4  14   4        581.78        612.90       113.34 o
   5  14   4        642.64        647.05       163.56 o
   6  14   4       1006.80        914.03       141.68 o
  -6  15   4        505.03        618.69       158.68 o
  -5  15   4        180.73        183.55       113.24 o
  -4  15   4         10.18         61.14        28.87 o
  -3  15   4        844.20       1084.29       112.16 o
  -2  15   4       3107.40       3403.92       298.33 o
  -1  15   4       3454.80       3833.77       694.66 o
   0  15   4       1865.82       1957.80       203.74 o
   1  15   4       2632.20       2607.84       268.97 o
   2  15   4       1602.44       1563.33       197.28 o
   3  15   4        120.86         68.78        55.99 o
   4  15   4         24.25        -42.99        99.22 o
   5  15   4        562.68        502.04       111.92 o
  -5  16   4       5216.25       5700.17      1235.64 o
  -4  16   4       6499.27       6884.65       752.34 o
  -3  16   4       3271.65       3660.71       403.33 o
  -2  16   4        528.54        401.62        66.06 o
  -1  16   4          0.44         41.14       115.58 o
   0  16   4       1459.88       1666.42       212.98 o
   1  16   4       3735.18       4278.70       449.59 o
   2  16   4       4004.09       4474.97       615.37 o
   3  16   4       4373.76       4627.41       598.27 o
  -3  17   4         20.36        -41.01        90.69 o
  -2  17   4         96.38        185.43        51.02 o
  -1  17   4         90.77       -143.46       225.71 o
   0  17   4        660.41        592.40       154.85 o
   1  17   4        724.29        646.73       139.69 o
 -12   1   5          4.33        -30.53        72.32 o
 -11   1   5         89.86         96.73        35.39 o
 -10   1   5         10.50        -26.28        31.28 o
  -9   1   5        584.40        602.13        74.86 o
  -8   1   5       4868.21       5421.70       335.84 o
  -7   1   5         76.65         73.93        25.49 o
  -6   1   5          1.62         -7.93        26.45 o
  -5   1   5        450.96        493.36        45.40 o
  -4   1   5       5310.29       5909.04       178.04 o
  -3   1   5       7749.96       8626.83       241.46 o
  -2   1   5       9987.38      10084.72       175.59 o
  -1   1   5       2500.10       2585.04        90.16 o
   0   1   5       4498.08       4474.15        86.76 o
   1   1   5        756.69        696.07        55.15 o
   2   1   5      16314.54      16633.59       702.82 o
   3   1   5       5704.06       5652.46       146.92 o
   4   1   5       7383.07       6999.57       196.52 o
   5   1   5       9222.71       9468.09       226.93 o
   6   1   5       2921.76       2877.46       198.40 o
   7   1   5          0.06         12.70        55.29 o
   8   1   5       1010.74        969.19        95.33 o
   9   1   5       2686.81       2458.24       346.06 o
  10   1   5       2577.29       2625.57       334.84 o
 -12   2   5       4595.31       4007.09       713.22 o
 -11   2   5       6458.13       5820.61       680.47 o
 -10   2   5       4753.71       5124.31       393.12 o
  -9   2   5        794.08        705.22       129.76 o
  -8   2   5       1583.01       1571.52       239.70 o
  -7   2   5        283.02        354.56        36.28 o
  -6   2   5       7055.52       7050.46       240.53 o
  -5   2   5      32183.57      33369.62       652.41 o
  -4   2   5      50321.91      53621.99       911.24 o
  -3   2   5      16333.02      15934.89       283.49 o
  -2   2   5      10662.81      10108.71       201.39 o
  -1   2   5       6474.24       6657.30       134.42 o
   0   2   5        780.35       1039.36        48.15 o
   1   2   5       7240.31       7430.24       206.21 o
   2   2   5      13719.90      12222.75       218.72 o
   3   2   5      14619.19      13974.74       312.94 o
   4   2   5       6889.97       6586.59       265.32 o
   5   2   5       3686.50       3625.88       125.71 o
   6   2   5       4314.25       4186.34       164.96 o
   7   2   5       1843.27       1883.62       145.06 o
   8   2   5        823.31        752.27        66.33 o
   9   2   5       2901.33       2677.35       460.02 o
  10   2   5       2134.15       1955.51       347.85 o
 -12   3   5       2285.05       2223.62       344.51 o
 -11   3   5         76.79        -67.89        67.99 o
 -10   3   5       2683.85       3017.71       418.17 o
  -9   3   5       6147.54       7137.06       787.07 o
  -8   3   5      22571.38      25628.74       572.65 o
  -7   3   5      26869.45      29803.70       767.46 o
  -6   3   5      21466.54      22154.74       336.44 o
  -5   3   5      16009.94      16778.15       367.72 o
  -4   3   5        693.95        768.17        58.50 o
  -3   3   5      11044.27      11211.29       223.44 o
  -2   3   5      23136.14      22123.31       314.22 o
  -1   3   5      26120.36      25407.09       308.19 o
   0   3   5      61506.22      59754.79      1043.50 o
   1   3   5      51813.36      51401.25       901.05 o
   2   3   5       6528.91       6054.86       119.87 o
   3   3   5        206.49        200.88        19.46 o
   4   3   5       4205.16       3847.20       113.53 o
   5   3   5       9356.46       9327.65       207.86 o
   6   3   5       7614.38       7723.61       211.22 o
   7   3   5       9728.90      10213.15       467.67 o
   8   3   5       9416.44      10905.59       829.88 o
   9   3   5        766.89        610.91        78.88 o
  10   3   5          1.55        -16.63        78.69 o
 -12   4   5         11.78         -1.82        59.35 o
 -11   4   5          9.86          1.75        47.34 o
 -10   4   5          5.75         26.61        35.78 o
  -9   4   5         76.62         45.61        33.35 o
  -8   4   5         28.06          9.40        27.41 o
  -7   4   5          2.46         35.83        23.00 o
  -6   4   5       2939.89       2985.87       158.33 o
  -5   4   5         36.58         28.62        14.53 o
  -4   4   5       1061.78       1096.64       119.29 o
  -3   4   5         22.10         44.03        13.41 o
  -2   4   5       2143.52       2311.32        77.54 o
  -1   4   5      11776.18      12521.65       192.22 o
   0   4   5      19987.89      19995.06       282.57 o
   1   4   5       1382.64       1018.94       172.58 o
   2   4   5       2857.72       2909.08       131.05 o
   3   4   5         69.40         81.42        25.65 o
   4   4   5        119.47        106.10        13.52 o
   5   4   5       1831.40       1727.17       107.64 o
   6   4   5       3162.00       3125.14       198.57 o
   7   4   5       4700.77       4705.82       280.45 o
   8   4   5       2220.54       1723.50       183.25 o
   9   4   5        678.56        637.39        88.64 o
  10   4   5        236.70        259.12       132.78 o
 -12   5   5        162.16        101.52        62.80 o
 -11   5   5         52.59        119.46        52.51 o
 -10   5   5        162.18         94.27        32.72 o
  -9   5   5        749.71        783.86       127.87 o
  -8   5   5        191.22        206.03        43.11 o
  -7   5   5       2379.07       2658.30       360.50 o
  -6   5   5       3842.02       4063.82       153.30 o
  -5   5   5         16.17         35.72        16.09 o
  -4   5   5        871.91       1016.81        99.61 o
  -3   5   5       3642.81       3626.58       171.14 o
  -2   5   5        446.17        391.68        34.09 o
  -1   5   5       9377.59       9119.92       183.64 o
   0   5   5       1491.61       1572.94        59.91 o
   1   5   5        981.72        863.53        94.50 o
   2   5   5        815.60        896.28        76.17 o
   3   5   5       1024.07        817.56        67.83 o
   4   5   5       1018.92       1001.08        95.33 o
   5   5   5       2153.99       2052.88        67.57 o
   6   5   5         39.31         20.22        10.27 o
   7   5   5       1157.36       1193.50        82.07 o
   8   5   5          5.21         31.85        33.43 o
   9   5   5         91.48         70.88        40.09 o
  10   5   5        480.91        604.04       232.10 o
 -11   6   5        119.96         17.92        61.15 o
 -10   6   5        597.55        505.48        86.83 o
  -9   6   5        222.87        271.11        53.61 o
  -8   6   5        233.57        259.81        43.00 o
  -7   6   5       2314.86       2495.08       389.07 o
  -6   6   5       3164.02       3298.19       216.89 o
  -5   6   5        943.94        969.55        83.16 o
  -4   6   5        439.99        418.69        33.83 o
  -3   6   5        958.14       1119.70        91.98 o
  -2   6   5         37.67         55.60        20.14 o
  -1   6   5        270.20        349.41        28.45 o
   0   6   5       5724.93       4921.70       137.07 o
   1   6   5      15399.25      15284.75       396.20 o
   2   6   5        493.53        546.18        50.03 o
   3   6   5       2794.78       2517.74       212.29 o
   4   6   5         36.69          7.79        32.13 o
   5   6   5        182.18        222.98        36.23 o
   6   6   5       2642.89       2382.25       177.29 o
   7   6   5       7355.57       8066.53       754.69 o
   8   6   5       2321.43       2171.15       256.86 o
   9   6   5        274.14        200.15        87.68 o
 -11   7   5         76.45         42.52        50.93 o
 -10   7   5        394.79        395.89        81.65 o
  -9   7   5       1627.37       1728.03       290.66 o
  -8   7   5        748.48        753.66       120.28 o
  -7   7   5       1343.85       1151.45       151.34 o
  -6   7   5      10933.36      10875.26       571.63 o
  -5   7   5       4644.55       4510.41       152.19 o
  -4   7   5       1106.41       1150.16        88.16 o
  -3   7   5        845.49        848.42        68.38 o
  -2   7   5       2331.58       2383.81       115.54 o
  -1   7   5       1204.60       1214.16        90.22 o
   0   7   5       3921.45       3646.73       108.69 o
   1   7   5      18044.27      17195.01       271.51 o
   2   7   5       8357.01       8536.69       334.07 o
   3   7   5        991.34        917.26       109.82 o
   4   7   5       1545.83       1542.22       203.72 o
   5   7   5         37.80         60.47        73.42 o
   6   7   5       2928.85       3402.70       295.23 o
   7   7   5       2665.41       2608.36       255.49 o
   8   7   5       2115.26       2143.28       204.92 o
   9   7   5       2166.69       1801.36       284.22 o
 -11   8   5       8981.08      10258.27      1153.18 o
 -10   8   5       7022.72       7757.26       347.42 o
  -9   8   5       3737.77       4013.67       467.62 o
  -8   8   5        197.40        166.33        57.12 o
  -7   8   5        589.75        766.11        98.79 o
  -6   8   5       9413.58       9679.45       348.68 o
  -5   8   5      31215.20      32944.16       589.05 o
  -4   8   5      35951.68      35431.62       640.48 o
  -3   8   5      27038.00      29192.10       421.59 o
  -2   8   5      12725.21      12934.34       275.13 o
  -1   8   5       2602.09       2518.53       130.35 o
   0   8   5         84.99         44.16        25.22 o
   1   8   5       8471.68       8144.33       336.72 o
   2   8   5      32300.26      36488.82       746.35 o
   3   8   5      18879.57      19461.03       781.69 o
   4   8   5       7843.89       7970.70       437.06 o
   5   8   5       5942.54       7511.72       757.04 o
   6   8   5       1090.28       1229.38       143.96 o
   7   8   5        171.16        111.65        62.79 o
   8   8   5       1901.76       1778.81       183.45 o
   9   8   5       4126.63       3214.32       510.61 o
 -10   9   5         67.69        103.29        46.14 o
  -9   9   5        134.39         93.28        34.26 o
  -8   9   5        308.43        365.58        51.52 o
  -7   9   5        929.86        793.33       101.33 o
  -6   9   5        690.13        639.19        98.50 o
  -5   9   5         89.25         94.34        22.26 o
  -4   9   5        527.25        477.18        65.63 o
  -3   9   5        419.32        399.54        37.48 o
  -2   9   5         36.02         37.07        17.13 o
  -1   9   5        475.29        389.98        31.53 o
   0   9   5        757.45        650.13        56.93 o
   1   9   5       3303.04       3104.61       199.36 o
   2   9   5       2537.90       2558.48       322.33 o
   3   9   5        731.56        659.85       115.22 o
   4   9   5         74.51         78.48        44.86 o
   5   9   5         57.88        185.77        42.21 o
   6   9   5        107.37         60.93        43.31 o
   7   9   5        796.21        797.18        89.71 o
   8   9   5        249.67        200.01        75.21 o
 -10  10   5        567.24        592.43        74.53 o
  -9  10   5        242.38        222.53        93.60 o
  -8  10   5         11.32         25.65        46.47 o
  -7  10   5        290.77        153.30        98.80 o
  -6  10   5       2871.86       2966.95       212.85 o
  -5  10   5       5378.29       5644.63       367.08 o
  -4  10   5       2110.66       1996.08       131.15 o
  -3  10   5        382.83        389.08        37.34 o
  -2  10   5        555.99        707.05        60.34 o
  -1  10   5         76.59         99.66        29.01 o
   0  10   5        496.05        503.03        48.43 o
   1  10   5       8529.64       9523.78       416.40 o
   2  10   5      10407.39      11094.80       656.59 o
   3  10   5       4231.85       4612.47       543.80 o
   4  10   5        391.27        277.20        90.20 o
   5  10   5        538.50        509.39        86.93 o
   6  10   5        344.95        382.34       143.81 o
   7  10   5       1417.55       1512.42       198.61 o
   8  10   5       1316.14       1215.06       178.05 o
  -9  11   5        170.73         52.18        43.46 o
  -8  11   5         75.98         29.54        38.00 o
  -7  11   5        106.84         79.86        28.24 o
  -6  11   5          1.24         21.41        27.03 o
  -5  11   5        212.85        284.80        47.58 o
  -4  11   5        139.22        114.61        27.73 o
  -3  11   5        911.54        796.05        66.72 o
  -2  11   5       1727.04       1562.51       124.91 o
  -1  11   5       2065.38       1990.37       153.47 o
   0  11   5         50.82         40.98        17.81 o
   1  11   5       1722.05       1763.96       186.93 o
   2  11   5       2064.24       2046.96       203.21 o
   3  11   5        609.83        631.95        77.37 o
   4  11   5        117.21        173.99        55.82 o
   5  11   5       1086.68       1182.53       150.16 o
   6  11   5        302.85        117.07        66.64 o
   7  11   5         20.26         10.32        49.73 o
  -9  12   5          7.76         61.40        51.86 o
  -8  12   5         48.88         31.65        35.94 o
  -7  12   5        133.63        138.22        84.92 o
  -6  12   5        259.67        235.66        48.93 o
  -5  12   5        463.41        424.07        53.14 o
  -4  12   5       1490.33       1510.07       137.77 o
  -3  12   5       1089.90       1079.46        93.31 o
  -2  12   5       1004.00        860.63        80.96 o
  -1  12   5       2155.21       2310.30       173.37 o
   0  12   5       2981.82       2731.83       231.95 o
   1  12   5        732.10        663.22        87.75 o
   2  12   5        207.03        129.30        26.98 o
   3  12   5        225.38        126.74        99.09 o
   4  12   5        888.54        857.91       171.42 o
   5  12   5       1148.22       1298.51       133.35 o
   6  12   5       3570.32       3432.78       425.83 o
   7  12   5       2144.24       1718.61       303.64 o
  -8  13   5       4677.18       3696.17       850.87 o
  -7  13   5       7620.93       8263.21       388.60 o
  -6  13   5       6773.15       8044.35       447.99 o
  -5  13   5       1610.26       1694.41       187.70 o
  -4  13   5        475.94        390.02        61.93 o
  -3  13   5       2515.49       3480.05       625.31 o
  -2  13   5       4139.30       4440.32       402.47 o
  -1  13   5       9351.84      10398.06       398.36 o
   0  13   5      12593.19      14051.52       498.65 o
   1  13   5       9500.88      10709.60       523.10 o
   2  13   5        827.26       1073.22       239.02 o
   3  13   5        184.61        162.18        89.45 o
   4  13   5        843.97       1140.44       154.09 o
   5  13   5       3130.41       3187.19       407.47 o
   6  13   5       3635.71       3297.06       479.69 o
  -7  14   5        103.34        115.74        46.35 o
  -6  14   5        662.05        941.09       140.73 o
  -5  14   5       1843.87       2021.63       185.61 o
  -4  14   5       1886.10       1707.62       166.10 o
  -3  14   5       2980.14       2897.21       321.71 o
  -2  14   5       4672.22       4760.54       289.51 o
  -1  14   5        625.66        597.45        78.30 o
   0  14   5         66.92         12.54        37.44 o
   1  14   5         14.32         84.72        35.85 o
   2  14   5        853.75        705.29       171.23 o
   3  14   5       1599.51       1989.57       341.06 o
   4  14   5       1784.30       2251.42       255.80 o
   5  14   5        878.00        635.49       184.12 o
  -6  15   5        466.64        670.30        97.75 o
  -5  15   5        110.66         99.40        41.03 o
  -4  15   5        542.40        528.35       110.58 o
  -3  15   5       1570.88       2000.14       279.93 o
  -2  15   5        908.87        882.53       115.54 o
  -1  15   5        738.05        702.33        84.58 o
   0  15   5       2004.24       2202.71       270.93 o
   1  15   5        513.08        728.50       176.98 o
   2  15   5          6.56         25.01        53.20 o
   3  15   5        989.19       1107.79       280.83 o
   4  15   5       2752.29       2683.72       446.02 o
  -4  16   5        265.36        185.21        75.17 o
  -3  16   5        180.10        210.89        69.64 o
  -2  16   5         91.74         97.86        56.47 o
  -1  16   5         85.33         93.23        49.05 o
   0  16   5         58.99        117.75        51.22 o
   1  16   5          0.07         42.94        48.33 o
   2  16   5         32.04         34.00        77.28 o
   3  16   5         89.37         89.95        92.18 o
  -1  17   5        182.58        241.15        67.76 o
 -12   0   6       4650.11       5024.34      1013.77 o
 -11   0   6       5101.06       5378.99      1071.38 o
 -10   0   6      15780.04      18036.62       923.04 o
  -9   0   6      19722.10      23458.36       820.82 o
  -8   0   6       7284.53       7666.04       511.82 o
  -7   0   6         74.72         47.28        31.36 o
  -6   0   6      10123.73      10263.54       383.83 o
  -5   0   6      32466.13      33292.68      1477.21 o
  -4   0   6      26219.19      26849.31       800.17 o
  -3   0   6      34228.44      32186.15       804.18 o
  -2   0   6      38204.80      37942.91      1070.63 o
  -1   0   6      30416.63      30909.29       503.59 o
   0   0   6        546.98        506.26        50.38 o
   1   0   6      11039.70      10648.43       306.90 o
   2   0   6      14972.36      14076.96       502.75 o
   3   0   6      23984.40      25303.15       536.88 o
   4   0   6      20311.66      21464.04      1737.75 o
   5   0   6      12046.92      12025.67      1019.33 o
   6   0   6      11353.53      13215.43       444.51 o
   7   0   6          0.13        -21.29        56.95 o
   8   0   6       3995.05       4104.21       653.77 o
   9   0   6       1358.37       1562.88       242.67 o
  10   0   6       1958.96       2111.29       556.89 o
 -12   1   6        137.04        148.82        44.31 o
 -11   1   6         45.45         11.80        51.17 o
 -10   1   6         10.18         17.97        28.22 o
  -9   1   6         57.57         29.75        28.37 o
  -8   1   6       3532.36       4302.31       638.53 o
  -7   1   6       5697.36       5998.76       522.80 o
  -6   1   6       4900.81       4614.52       162.39 o
  -5   1   6       3070.37       3311.18       142.41 o
  -4   1   6       5303.34       5421.17       169.02 o
  -3   1   6       2702.39       2896.43       129.66 o
  -2   1   6         10.33         44.83        16.85 o
  -1   1   6       4966.14       4594.92       111.61 o
   0   1   6       4320.24       3910.49       104.86 o
   1   1   6       2320.44       2170.52        91.89 o
   2   1   6       3521.42       3194.30       134.48 o
   3   1   6       6468.55       6410.67       598.48 o
   4   1   6       9496.05      10113.22       197.85 o
   5   1   6        531.96        615.83        47.49 o
   6   1   6        271.48        297.08        45.33 o
   7   1   6       1735.63       1665.85       152.35 o
   8   1   6        696.12        661.00        97.15 o
   9   1   6        843.87        912.78       142.45 o
  10   1   6       1534.99       1641.92       225.61 o
 -12   2   6        217.62        296.13        62.53 o
 -11   2   6        216.35        196.61        54.72 o
 -10   2   6       2452.94       2422.90       363.87 o
  -9   2   6        518.21        606.27        73.04 o
  -8   2   6        375.57        438.17        58.43 o
  -7   2   6        697.82        859.01       104.50 o
  -6   2   6       8257.71       9189.74       227.68 o
  -5   2   6       8394.10       8701.81       265.11 o
  -4   2   6       3336.93       3066.63       113.24 o
  -3   2   6       1459.41       1439.82       104.57 o
  -2   2   6       1248.86       1198.56        66.77 o
  -1   2   6       6022.86       5717.70       121.18 o
   0   2   6       1937.83       2003.85        92.32 o
   1   2   6       7143.32       6858.11       158.12 o
   2   2   6      10032.86       9395.16       198.80 o
   3   2   6       6316.37       6393.80       174.96 o
   4   2   6        682.73        764.02        54.74 o
   5   2   6         85.90         75.34        19.41 o
   6   2   6       1839.61       1799.51       122.26 o
   7   2   6       4672.78       4863.68       430.56 o
   8   2   6       2292.04       2086.17       213.71 o
   9   2   6       3153.59       2811.60       378.08 o
  10   2   6        635.05        361.67       134.60 o
 -12   3   6        268.30        144.84        68.01 o
 -11   3   6         10.79         15.90        36.53 o
 -10   3   6        164.62        195.70        39.41 o
  -9   3   6        174.95        157.77        25.47 o
  -8   3   6        584.55        447.41        56.48 o
  -7   3   6         15.84         54.86        25.26 o
  -6   3   6        677.93        696.70        67.94 o
  -5   3   6        144.82        243.45        30.29 o
  -4   3   6         68.89        130.87        18.59 o
  -3   3   6       1017.05        938.22        99.15 o
  -2   3   6        736.70        850.67        58.04 o
  -1   3   6       6127.79       6307.97       156.99 o
   0   3   6       1043.07        973.38        67.59 o
   1   3   6         84.70         70.61        11.62 o
   2   3   6        374.53        416.79        32.72 o
   3   3   6       5032.15       4785.82       231.75 o
   4   3   6       2736.15       2597.01       128.01 o
   5   3   6       3942.03       3546.69       153.74 o
   6   3   6        503.24        465.79        32.76 o
   7   3   6          5.91         34.78        33.03 o
   8   3   6         44.11         14.25        32.02 o
   9   3   6        108.40         30.60        46.67 o
 -12   4   6         56.17        129.37        49.72 o
 -11   4   6         32.73        106.66        78.82 o
 -10   4   6         45.12         41.50        50.91 o
  -9   4   6        148.12        423.07       135.91 o
  -8   4   6       4069.09       4245.41       352.12 o
  -7   4   6       1281.18       1286.74       110.97 o
  -6   4   6        307.03        435.62        48.42 o
  -5   4   6        432.15        519.23        45.78 o
  -4   4   6        832.75        862.90        69.00 o
  -3   4   6        366.85        459.48        34.38 o
  -2   4   6       3363.34       2925.10       137.95 o
  -1   4   6       4360.52       4405.91       137.04 o
   0   4   6      24775.85      27053.50       410.26 o
   1   4   6       3026.15       2772.45        85.05 o
   2   4   6       1256.61       1134.62       106.57 o
   3   4   6       2817.90       2925.58       267.00 o
   4   4   6       1402.65       1169.41       105.87 o
   5   4   6       3787.05       3927.28       185.24 o
   6   4   6       4673.69       4742.11       249.38 o
   7   4   6       4642.04       5196.20       343.88 o
   8   4   6       2415.21       2428.46       367.53 o
   9   4   6        710.36        485.83       124.14 o
 -11   5   6         84.39         51.81        68.30 o
 -10   5   6        109.48        103.80        31.86 o
  -9   5   6       2388.35       2330.53       329.88 o
  -8   5   6      19256.55      21754.14       583.59 o
  -7   5   6      40898.96      45810.05       709.00 o
  -6   5   6      25818.20      28295.26       675.47 o
  -5   5   6       6631.18       7016.82       196.40 o
  -4   5   6       1790.22       1665.20       158.71 o
  -3   5   6         24.57         30.91         9.18 o
  -2   5   6      10136.32       9910.32       247.91 o
  -1   5   6      29606.06      28976.35       577.69 o
   0   5   6      36412.27      34861.64       746.78 o
   1   5   6      25231.35      24820.96       340.62 o
   2   5   6       6777.50       6830.25       238.18 o
   3   5   6       2092.52       2043.56       168.87 o
   4   5   6        125.39        162.82        24.25 o
   5   5   6       2612.90       3148.78       345.53 o
   6   5   6      10032.88      10577.55       442.52 o
   7   5   6       7887.83       8397.61       512.46 o
   8   5   6       1639.34       1537.03       192.45 o
   9   5   6        794.41        835.11       233.03 o
 -11   6   6       2187.56       1887.30       363.40 o
 -10   6   6       4006.29       3734.71       602.04 o
  -9   6   6       3582.62       4085.63       620.34 o
  -8   6   6        864.58        850.73       141.20 o
  -7   6   6        550.73        428.12       101.06 o
  -6   6   6        895.24        772.20        90.12 o
  -5   6   6       4347.02       4612.80       225.55 o
  -4   6   6       5847.14       5779.41       165.47 o
  -3   6   6      13380.78      13873.93       297.08 o
  -2   6   6      18157.20      18629.85       359.85 o
  -1   6   6      13306.44      12781.35       246.01 o
   0   6   6         49.57         56.54        23.77 o
   1   6   6       1963.16       1781.41       139.83 o
   2   6   6       3478.98       3214.25       173.71 o
   3   6   6       4582.94       4578.22       365.72 o
   4   6   6       5240.38       5598.37       567.82 o
   5   6   6       6017.76       6516.72       651.20 o
   6   6   6       2086.68       2164.99       366.50 o
   7   6   6        763.66        863.87       161.70 o
   8   6   6         86.74         31.70        41.98 o
   9   6   6        112.91        231.40        75.07 o
 -11   7   6         93.74         98.74        76.09 o
 -10   7   6        128.31        142.92        42.42 o
  -9   7   6       1243.06       1118.27       189.70 o
  -8   7   6       3621.39       3409.46       490.37 o
  -7   7   6       3360.12       3450.47       460.90 o
  -6   7   6         91.19          6.38        41.11 o
  -5   7   6         48.06         22.86        15.11 o
  -4   7   6       2653.22       2609.94       258.90 o
  -3   7   6       3687.23       3934.68       178.72 o
  -2   7   6      11537.03      11671.03       255.26 o
  -1   7   6      11095.65      10757.01       215.68 o
   0   7   6       2135.14       2082.21        91.41 o
   1   7   6        715.80        716.99        65.27 o
   2   7   6       1627.10       1616.50       171.92 o
   3   7   6       3091.08       2663.16       359.02 o
   4   7   6       2978.43       3505.69       376.66 o
   5   7   6       4767.03       5266.11       548.52 o
   6   7   6       5336.59       6041.68       722.45 o
   7   7   6       1575.62       1664.16       208.21 o
   8   7   6          1.03         25.02        57.70 o
   9   7   6        821.85        618.10       162.63 o
 -11   8   6          1.38         10.64        77.06 o
 -10   8   6         16.91         -7.02        66.42 o
  -9   8   6        154.79         76.24        44.94 o
  -8   8   6        256.85        218.90        37.11 o
  -7   8   6          0.67         27.45        59.35 o
  -6   8   6          5.53         22.28        26.05 o
  -5   8   6        202.82        219.85        45.44 o
  -4   8   6        188.45        145.04        22.68 o
  -3   8   6         44.54         64.76        16.75 o
  -2   8   6       2164.05       2159.38       111.48 o
  -1   8   6       1926.46       1904.60       118.39 o
   0   8   6         26.57         33.32        10.16 o
   1   8   6        136.02        118.60        40.89 o
   2   8   6          2.20         15.09        24.58 o
   3   8   6         68.19         49.96        62.87 o
   4   8   6        152.85        132.08        45.94 o
   5   8   6        542.96        680.71        79.32 o
   6   8   6        255.55        225.09        50.73 o
   7   8   6          5.74         43.97       101.38 o
   8   8   6         52.41        -14.38        59.91 o
 -10   9   6        338.46        182.21        43.84 o
  -9   9   6        187.28         93.10        58.38 o
  -8   9   6        754.34        679.26        92.44 o
  -7   9   6         16.25        -16.69        65.92 o
  -6   9   6        690.99        630.38        73.38 o
  -5   9   6          9.69         27.07        42.46 o
  -4   9   6        756.04        786.46        68.64 o
  -3   9   6       4657.25       4931.93       308.22 o
  -2   9   6       6237.82       6330.72       205.72 o
  -1   9   6       1938.92       2011.39       163.37 o
   0   9   6         16.14         31.63        15.68 o
   1   9   6        109.42         98.87        19.33 o
   2   9   6        803.40        736.69        90.24 o
   3   9   6       4122.57       4123.48       457.62 o
   4   9   6       6972.29       7968.08       857.34 o
   5   9   6       4387.59       4852.67       451.73 o
   6   9   6        562.53        521.96       161.29 o
   7   9   6        108.46        109.91        31.37 o
   8   9   6        115.64        223.44        64.32 o
 -10  10   6       3162.22       2363.02       554.52 o
  -9  10   6       3596.84       2881.13       565.21 o
  -8  10   6       1954.54       1721.17       214.01 o
  -7  10   6        225.80        226.30        37.53 o
  -6  10   6       2372.78       2039.55       259.32 o
  -5  10   6       4991.04       4958.60       550.70 o
  -4  10   6       3795.06       3898.22       196.74 o
  -3  10   6      10257.79      10304.42       315.82 o
  -2  10   6      15976.33      17718.76       338.09 o
  -1  10   6       5849.40       6250.33       364.36 o
   0  10   6        111.60         51.86        18.24 o
   1  10   6       1596.63       1330.11       225.88 o
   2  10   6       1105.89       1304.67       151.90 o
   3  10   6       4897.27       5716.42       596.44 o
   4  10   6       9756.27      10697.00       980.93 o
   5  10   6       5383.48       6040.97       747.40 o
   6  10   6       1757.47       1856.58       282.83 o
   7  10   6        462.24        279.78       113.96 o
  -9  11   6       1988.55       1921.19       379.69 o
  -8  11   6       4236.30       3669.42       716.69 o
  -7  11   6       9168.76       9688.86       616.21 o
  -6  11   6       8143.90       8805.60       879.66 o
  -5  11   6       3841.62       3483.48       422.25 o
  -4  11   6       2640.97       2398.30       196.25 o
  -3  11   6         50.29         48.16        27.58 o
  -2  11   6       5717.90       5974.84       304.38 o
  -1  11   6       4459.55       4680.03       267.57 o
   0  11   6       9745.98       9705.54       423.50 o
   1  11   6      11783.51      12530.50       690.81 o
   2  11   6       1221.60       1458.34       174.53 o
   3  11   6        712.46        942.31       139.17 o
   4  11   6         20.02         84.47        67.43 o
   5  11   6       1251.66       1115.11       152.12 o
   6  11   6       1618.73       1516.80       227.93 o
   7  11   6       1566.20       1520.97       228.31 o
  -8  12   6          8.99         30.61        80.68 o
  -7  12   6         12.93          8.57        40.32 o
  -6  12   6        759.19        628.80       188.07 o
  -5  12   6        696.87        688.12        71.18 o
  -4  12   6        112.43        113.66        45.46 o
  -3  12   6        207.97        157.23        35.16 o
  -2  12   6         11.14         38.16        33.74 o
  -1  12   6         56.28         42.95        17.56 o
   0  12   6       2806.35       2654.36       228.34 o
   1  12   6       2203.05       2251.00       227.67 o
   2  12   6       1104.14       1255.18       176.66 o
   3  12   6        437.46        465.04        84.25 o
   4  12   6         59.06         53.46        62.55 o
   5  12   6         92.02        226.43        89.14 o
   6  12   6        827.49        654.28        89.99 o
  -8  13   6        911.32        786.16       162.81 o
  -7  13   6        865.48        792.87       181.15 o
  -6  13   6        602.46        587.71       103.90 o
  -5  13   6         19.87          6.21        27.23 o
  -4  13   6         10.49         19.40        33.65 o
  -3  13   6         60.72         31.58        31.13 o
  -2  13   6        302.10        292.07        35.62 o
  -1  13   6       3246.89       3392.44       289.07 o
   0  13   6       3369.09       3658.67       288.13 o
   1  13   6         30.88          6.80        71.30 o
   2  13   6        217.25         63.61        60.63 o
   3  13   6        122.35         51.77        52.23 o
   4  13   6         46.53         37.33        50.31 o
   5  13   6        610.33        718.14       156.15 o
  -7  14   6        287.83        261.83       105.48 o
  -6  14   6        207.13        210.36        92.29 o
  -5  14   6        599.45        679.21       131.31 o
  -4  14   6       1094.17        986.83       130.50 o
  -3  14   6         35.78         26.91        31.23 o
  -2  14   6        129.83        194.82        75.92 o
  -1  14   6       1782.26       2028.69       243.60 o
   0  14   6       1894.88       2090.49       257.36 o
   1  14   6        809.68       1060.68       156.32 o
   2  14   6        765.32        816.94       117.49 o
   3  14   6        766.91        636.82       119.08 o
   4  14   6         16.39         17.40        87.69 o
  -5  15   6       1632.26       1338.56       459.08 o
  -4  15   6        855.22        839.65       109.09 o
  -3  15   6        309.81        194.95        51.43 o
  -2  15   6          1.11        -40.53        54.68 o
  -1  15   6        553.58        662.08        88.25 o
   0  15   6        443.95        562.40        98.51 o
   1  15   6       1121.15       1199.99       130.43 o
   2  15   6       2789.95       2688.34       322.82 o
   3  15   6       1044.43       1136.57       263.00 o
  -4  16   6       4663.76       5147.93       651.62 o
  -3  16   6       5837.67       7888.98      1174.97 o
  -2  16   6       3617.29       3920.62       691.70 o
  -1  16   6        673.01        865.74       283.15 o
   0  16   6         70.29         29.23       113.84 o
   1  16   6       1108.62        996.00       197.79 o
 -12   1   7        304.88        256.47        66.17 o
 -11   1   7          9.84        -12.48        60.41 o
 -10   1   7        812.42        750.87       131.71 o
  -9   1   7       1671.70       2007.12       232.42 o
  -8   1   7       1822.45       2164.89       264.10 o
  -7   1   7       3391.66       4110.49       574.42 o
  -6   1   7       1005.87       1030.31       140.29 o
  -5   1   7         11.32         11.06        23.98 o
  -4   1   7        994.51       1059.03       138.33 o
  -3   1   7       7446.85       8150.60       201.00 o
  -2   1   7      10394.14      10846.54       262.91 o
  -1   1   7      10308.79       9919.24       222.76 o
   0   1   7       4696.12       4844.05       154.37 o
   1   1   7       1503.06       1541.09       115.88 o
   2   1   7       1754.54       1870.42        84.02 o
   3   1   7       8803.67       8782.00       221.09 o
   4   1   7       8667.22       9162.37       232.14 o
   5   1   7       8399.64       9740.44       264.09 o
   6   1   7       1900.86       1916.11       148.95 o
   7   1   7       1854.28       1838.79       154.03 o
   8   1   7        256.45        189.88       101.29 o
   9   1   7       1028.04        898.03       135.65 o
 -12   2   7        497.90        377.03       113.32 o
 -11   2   7       3461.21       3318.28       518.77 o
 -10   2   7      12186.44      13738.24       645.36 o
  -9   2   7      14565.37      17289.45      1427.20 o
  -8   2   7       3320.83       3630.82       511.39 o
  -7   2   7        394.80        419.19        55.24 o
  -6   2   7        517.41        698.36        88.23 o
  -5   2   7       1126.65       1168.94       118.03 o
  -4   2   7      10775.86      10374.38       304.71 o
  -3   2   7      18704.20      18602.07       376.75 o
  -2   2   7      19598.38      20184.59       344.69 o
  -1   2   7      11906.80      11665.24       243.12 o
   0   2   7       5984.56       5929.64       178.35 o
   1   2   7       1213.38       1398.32        96.37 o
   2   2   7        237.88        235.26        31.54 o
   3   2   7       8220.68       7535.62       247.48 o
   4   2   7      13992.75      15312.93       740.79 o
   5   2   7       3910.29       4048.60       184.72 o
   6   2   7       1042.00       1210.74        90.00 o
   7   2   7        545.30        555.87        66.86 o
   8   2   7       1530.74       1464.24       176.66 o
   9   2   7         76.35         16.32        54.57 o
 -12   3   7       4265.93       3339.98       747.20 o
 -11   3   7       3571.19       3124.61       578.55 o
 -10   3   7         14.76         -1.66        60.64 o
  -9   3   7       2680.55       3015.26       460.60 o
  -8   3   7       9062.20      10140.23       802.54 o
  -7   3   7      15331.88      16382.97       336.73 o
  -6   3   7      12171.64      13478.58       553.05 o
  -5   3   7      18209.07      18729.17       272.27 o
  -4   3   7      13078.73      12929.71       291.72 o
  -3   3   7       1049.91       1259.78       123.19 o
  -2   3   7       6712.83       6933.64       161.53 o
  -1   3   7      24603.40      25210.93       436.02 o
   0   3   7      14488.72      14311.72       281.88 o
   1   3   7      19756.45      20031.08       313.14 o
   2   3   7      15762.07      16581.02       456.40 o
   3   3   7      11067.57      12103.15       325.03 o
   4   3   7        600.06        622.03        65.60 o
   5   3   7       1126.85       1021.05        78.86 o
   6   3   7       4172.82       4116.40       234.50 o
   7   3   7       3033.01       3133.88       277.19 o
   8   3   7       1802.29       1898.22       273.01 o
   9   3   7       1902.99       1665.36       202.04 o
 -11   4   7        465.96        341.67        99.10 o
 -10   4   7         21.53          1.46        41.53 o
  -9   4   7          5.16         15.13        35.37 o
  -8   4   7        974.96        891.23       107.77 o
  -7   4   7       3375.64       3489.90       347.22 o
  -6   4   7       1176.86       1338.56       129.37 o
  -5   4   7       4135.37       4146.19       337.54 o
  -4   4   7        475.15        463.36        46.12 o
  -3   4   7        484.26        503.10        37.08 o
  -2   4   7        788.47        766.80        51.81 o
  -1   4   7        497.24        569.20        41.56 o
   0   4   7       2526.59       2372.07       100.93 o
   1   4   7      13067.60      12245.60       462.39 o
   2   4   7       6778.49       6834.32       265.67 o
   3   4   7       1554.24       1742.77       171.25 o
   4   4   7        214.69        168.47        26.40 o
   5   4   7        128.23         87.24        18.68 o
   6   4   7       3324.23       3017.24       293.21 o
   7   4   7       3490.14       3732.71       499.34 o
   8   4   7       2430.10       2695.43       293.54 o
   9   4   7       1827.46       2010.66       356.39 o
 -11   5   7        423.59        397.26        67.05 o
 -10   5   7        118.79         87.63        37.75 o
  -9   5   7        605.46        555.28        93.12 o
  -8   5   7       2120.60       1729.88       270.78 o
  -7   5   7        219.91        238.78        50.48 o
  -6   5   7        235.53        316.75        35.03 o
  -5   5   7          1.83         13.81        21.03 o
  -4   5   7         41.16         23.45        22.17 o
  -3   5   7         10.16         28.06        15.90 o
  -2   5   7       6259.36       6257.20       157.70 o
  -1   5   7        941.08       1018.54        82.15 o
   0   5   7       4582.96       4452.92       126.80 o
   1   5   7        500.35        480.96        36.30 o
   2   5   7         83.94         86.78        21.04 o
   3   5   7          5.30         -0.86        38.07 o
   4   5   7        786.81        885.98        87.86 o
   5   5   7       3515.67       4207.96       397.71 o
   6   5   7       1262.67       1306.13       168.47 o
   7   5   7        504.35        418.25       107.51 o
   8   5   7        581.78        582.37       153.16 o
 -11   6   7        109.28         82.63        51.81 o
 -10   6   7         84.90        102.72        48.56 o
  -9   6   7        256.87        157.70        57.00 o
  -8   6   7        509.69        454.54        70.88 o
  -7   6   7        559.08        568.23        65.52 o
  -6   6   7       1817.89       1901.70       227.17 o
  -5   6   7       3433.93       3339.44       322.58 o
  -4   6   7       6637.32       7380.27       309.19 o
  -3   6   7        401.59        394.20        32.79 o
  -2   6   7         28.07         60.22        16.40 o
  -1   6   7        686.06        677.33        57.94 o
   0   6   7       2977.67       2837.97       141.44 o
   1   6   7       8848.20       8571.91       296.51 o
   2   6   7      11314.12      10611.07       421.83 o
   3   6   7       2913.93       3218.48       386.76 o
   4   6   7        587.36        533.91        85.59 o
   5   6   7         42.07         90.93        55.42 o
   6   6   7        218.65        297.64       126.07 o
   7   6   7       2413.52       2818.06       313.21 o
   8   6   7       3840.25       3798.40       407.87 o
 -11   7   7       1281.64        917.90       213.65 o
 -10   7   7        297.64        212.66        76.78 o
  -9   7   7        128.22        105.98        64.41 o
  -8   7   7        994.99       1141.89       159.26 o
  -7   7   7       1276.34       1350.87       205.68 o
  -6   7   7        197.41        192.99        33.34 o
  -5   7   7       3475.15       3138.75       214.28 o
  -4   7   7      15112.33      15748.70       421.16 o
  -3   7   7       2191.62       2203.02       180.68 o
  -2   7   7         57.19         49.22        27.55 o
  -1   7   7        124.07        154.38        27.73 o
   0   7   7       1970.24       1966.01       114.85 o
   1   7   7       1001.26        919.25        91.81 o
   2   7   7       9087.21       8508.58       414.25 o
   3   7   7       9602.58      10153.80       730.59 o
   4   7   7       2498.27       2773.24       327.33 o
   5   7   7        688.25        673.68        67.16 o
   6   7   7        201.17        200.14        53.71 o
   7   7   7        134.16        175.99        46.45 o
   8   7   7        448.59        453.27        83.35 o
 -10   8   7      10375.75      12054.71       545.10 o
  -9   8   7      11928.80      13075.63       485.04 o
  -8   8   7       5510.71       5687.94       385.99 o
  -7   8   7        491.52        443.45        63.86 o
  -6   8   7         70.88         30.73        29.04 o
  -5   8   7       2131.46       2015.55       196.09 o
  -4   8   7      18848.19      20701.61       500.76 o
  -3   8   7      27757.54      27958.95       841.39 o
  -2   8   7      15079.75      14983.27       403.12 o
  -1   8   7      10898.43      12090.58       532.23 o
   0   8   7        345.62        371.60        31.63 o
   1   8   7        637.22        635.23        86.68 o
   2   8   7       3378.68       3402.06       440.75 o
   3   8   7       9152.60       8847.92       560.61 o
   4   8   7       7848.99       9351.93       572.33 o
   5   8   7       4558.85       4974.37       521.41 o
   6   8   7       1075.23       1154.47       171.05 o
   7   8   7        550.87        597.62        75.35 o
   8   8   7          1.08         48.66        50.98 o
 -10   9   7        108.71         48.66        51.35 o
  -9   9   7        167.14        105.07        54.36 o
  -8   9   7         13.28        -37.65        46.12 o
  -7   9   7        669.04        497.20        76.17 o
  -6   9   7       1239.38        929.10       235.80 o
  -5   9   7       1073.01       1132.58       160.26 o
  -4   9   7       3887.00       3554.47       369.84 o
  -3   9   7       1184.28       1015.87        87.40 o
  -2   9   7         29.99         29.49        33.44 o
  -1   9   7        481.73        538.05        53.25 o
   0   9   7        410.02        410.62        41.30 o
   1   9   7       1287.55       1245.33       126.46 o
   2   9   7        752.86        787.95        85.46 o
   3   9   7       1663.34       1668.33       179.47 o
   4   9   7       3569.87       4100.70       361.29 o
   5   9   7       1796.55       1911.12       234.98 o
   6   9   7        735.60        654.27        87.30 o
   7   9   7          6.96         32.60        44.84 o
  -9  10   7        960.86        691.35       167.38 o
  -8  10   7        192.41        137.31        62.82 o
  -7  10   7         56.68         50.27        33.05 o
  -6  10   7       1085.27       1010.05       148.06 o
  -5  10   7       1808.12       1606.96       311.54 o
  -4  10   7       6522.52       6871.96       515.22 o
  -3  10   7       5319.43       5361.51       342.66 o
  -2  10   7        965.83        977.97        88.05 o
  -1  10   7        287.76        217.12        44.47 o
   0  10   7       1206.75       1251.56       126.57 o
   1  10   7       1363.16       1279.51       126.37 o
   2  10   7       2854.11       3578.59       429.04 o
   3  10   7       3938.00       4538.90       402.09 o
   4  10   7       1890.74       1731.33       452.00 o
   5  10   7          1.08         -7.03        98.64 o
   6  10   7        120.00         87.28        60.93 o
   7  10   7        686.11        675.88       100.18 o
  -9  11   7        102.34         51.60        48.25 o
  -8  11   7        174.90         48.71        47.56 o
  -7  11   7        494.82        442.42        85.55 o
  -6  11   7        587.83        540.51       113.04 o
  -5  11   7         90.32         83.34        37.21 o
  -4  11   7       1823.09       1796.28       199.39 o
  -3  11   7       1604.24       1570.40       138.34 o
  -2  11   7         96.41        139.64        26.51 o
  -1  11   7         43.02         31.17        21.01 o
   0  11   7       2402.26       2383.15       172.29 o
   1  11   7        252.78        217.27        55.64 o
   2  11   7        226.69        246.25        50.87 o
   3  11   7       1410.77       1671.02       187.43 o
   4  11   7       3074.94       3822.61       329.81 o
   5  11   7        776.03        689.50        93.11 o
   6  11   7        261.24        191.11        43.10 o
  -8  12   7        347.43        216.99        68.30 o
  -7  12   7        573.25        518.23        83.25 o
  -6  12   7        730.28        590.18       120.13 o
  -5  12   7        854.66        622.01       119.13 o
  -4  12   7        187.49        141.47        55.45 o
  -3  12   7        395.89        405.24        46.70 o
  -2  12   7        753.44        681.62        69.41 o
  -1  12   7       1125.73       1209.98       181.19 o
   0  12   7       3248.69       3353.07       278.13 o
   1  12   7       2869.36       3089.90       377.89 o
   2  12   7       1228.84       1561.64       221.87 o
   3  12   7        366.61        130.05       151.48 o
   4  12   7        505.98        702.81       279.90 o
   5  12   7        385.51        349.43        61.43 o
  -7  13   7       4769.04       4343.15       804.10 o
  -6  13   7       7775.63       7135.01      1152.44 o
  -5  13   7       6913.44       7557.76       561.79 o
  -4  13   7       2468.92       2673.54       225.73 o
  -3  13   7          5.22         -0.08        43.31 o
  -2  13   7       1304.15       1399.68       167.25 o
  -1  13   7       2857.74       3295.87       346.48 o
   0  13   7       4906.17       5557.17       650.19 o
   1  13   7       6724.77       8091.78      1023.64 o
   2  13   7       7440.06       8281.89       743.12 o
   3  13   7       1722.77       2044.38       221.96 o
   4  13   7         29.77         75.14        46.97 o
  -6  14   7         10.96        -30.00        50.82 o
  -5  14   7        163.56        129.62        35.01 o
  -4  14   7        434.34        413.82        98.77 o
  -3  14   7        946.82        987.95       194.64 o
  -2  14   7       1485.42       1501.17       192.15 o
  -1  14   7       2504.58       2560.06       219.21 o
   0  14   7         65.15         77.26        50.92 o
   1  14   7         48.73         38.97        46.58 o
   2  14   7        113.93        129.44        63.43 o
   3  14   7        275.82        198.07        74.09 o
  -4  15   7          0.70         83.62        61.07 o
  -3  15   7        580.69        519.08        88.25 o
  -2  15   7       1893.61       2096.73       205.70 o
  -1  15   7       2642.14       2791.85       323.31 o
   0  15   7        832.45        900.32       124.68 o
   1  15   7        219.68        267.44        89.12 o
   2  15   7         12.84         81.27        97.37 o
 -11   0   8       8889.06       8304.36      1594.82 o
 -10   0   8       8166.03       8990.66      1603.88 o
  -9   0   8       6808.04       8009.42       512.40 o
  -8   0   8       9796.41      11221.60       710.23 o
  -7   0   8       9476.96      10366.51       492.65 o
  -6   0   8        936.29       1094.50       165.53 o
  -5   0   8       6249.32       6738.37       352.12 o
  -4   0   8      15456.88      16322.72       435.38 o
  -3   0   8      33017.09      34214.20      1922.75 o
  -2   0   8      27375.25      26765.67       581.28 o
  -1   0   8      22407.02      23681.43       553.53 o
   0   0   8      14896.48      15662.41       784.87 o
   1   0   8       3267.04       3258.66       240.68 o
   2   0   8       3025.13       3022.76       185.09 o
   3   0   8      20921.64      22129.36       617.41 o
   4   0   8       4574.38       4616.57       435.52 o
   5   0   8       4047.45       4291.79       466.51 o
   6   0   8       3357.56       3078.38       357.18 o
   7   0   8       2613.00       2362.44       348.61 o
   8   0   8        235.17        360.23       180.52 o
 -11   1   8       1730.08       1469.42       226.91 o
 -10   1   8        536.66        504.97        87.70 o
  -9   1   8        553.14        432.48        82.01 o
  -8   1   8         40.98         55.18        90.20 o
  -7   1   8         22.14        134.18        41.47 o
  -6   1   8       1341.47       1623.36       199.26 o
  -5   1   8       6415.49       6633.15       216.90 o
  -4   1   8       3684.30       3911.94       196.57 o
  -3   1   8       7496.86       7633.96       304.32 o
  -2   1   8       3862.31       4118.89       136.66 o
  -1   1   8       1560.38       1511.78        88.84 o
   0   1   8         25.47         42.11        10.82 o
   1   1   8       2065.99       2056.39       122.97 o
   2   1   8       7355.23       7183.67       406.56 o
   3   1   8        217.65        255.64        27.09 o
   4   1   8       1961.62       2032.05       146.83 o
   5   1   8       6815.05       7219.30       324.88 o
   6   1   8        601.85        741.54        89.62 o
   7   1   8        289.28        227.50        35.11 o
   8   1   8        256.03        126.24        74.44 o
 -11   2   8       2390.97       2139.65       394.02 o
 -10   2   8        540.79        582.54        94.20 o
  -9   2   8        416.84        516.88        80.19 o
  -8   2   8        126.59        127.67        41.94 o
  -7   2   8         23.47         41.20        47.16 o
  -6   2   8       2054.70       2068.17       332.65 o
  -5   2   8       2089.61       2223.04       249.93 o
  -4   2   8       9639.90      10177.65       222.11 o
  -3   2   8       7029.22       6556.35       175.72 o
  -2   2   8       1527.41       1567.56        79.82 o
  -1   2   8        353.81        387.16        29.87 o
   0   2   8       7021.44       6870.35       188.03 o
   1   2   8       4381.80       4375.99       188.93 o
   2   2   8       9584.02       9948.71       270.78 o
   3   2   8       8744.71       9119.67       305.21 o
   4   2   8       1873.77       2131.68       170.67 o
   5   2   8        342.15        400.92        48.89 o
   6   2   8          9.49         34.17        38.53 o
   7   2   8       1889.47       1911.79       207.89 o
   8   2   8       2828.43       2720.90       357.62 o
 -11   3   8          4.35         40.33        52.86 o
 -10   3   8        148.37        128.18        54.01 o
  -9   3   8        576.28        455.62        70.91 o
  -8   3   8        724.83        798.98        87.13 o
  -7   3   8       1573.25       1603.54       184.99 o
  -6   3   8       1296.46       1301.97       141.48 o
  -5   3   8        524.12        448.85        45.91 o
  -4   3   8       2581.32       2727.05       230.47 o
  -3   3   8        493.19        481.41        33.35 o
  -2   3   8       2730.36       2672.33       125.97 o
  -1   3   8       2938.56       2849.47       147.06 o
   0   3   8       2762.33       2493.76       137.45 o
   1   3   8       2014.49       1983.89       139.01 o
   2   3   8         41.53         29.53        18.63 o
   3   3   8        266.35        245.52        22.28 o
   4   3   8        617.03        724.69        62.40 o
   5   3   8       1155.82       1181.46       132.67 o
   6   3   8       3018.29       3554.98       331.65 o
   7   3   8        572.08        528.91        63.47 o
   8   3   8         29.88         24.89        75.60 o
 -11   4   8          4.52        -41.36       139.51 o
 -10   4   8        130.92         55.15        49.63 o
  -9   4   8          9.38         41.20        41.04 o
  -8   4   8         16.16         46.13        32.70 o
  -7   4   8       2403.01       2536.08       287.30 o
  -6   4   8       6245.46       6865.73       423.69 o
  -5   4   8       1751.01       1665.68       142.67 o
  -4   4   8          8.56         19.78        23.09 o
  -3   4   8        909.64        923.72        62.27 o
  -2   4   8        153.41        169.63        19.07 o
  -1   4   8       3563.03       3356.44       120.14 o
   0   4   8      10795.67      10798.64       292.73 o
   1   4   8      19050.62      19802.93       676.00 o
   2   4   8       4453.86       4103.43       136.11 o
   3   4   8        767.72        713.65        59.88 o
   4   4   8        561.94        558.57        62.01 o
   5   4   8          7.62         34.76        57.45 o
   6   4   8        832.60        873.15        85.66 o
   7   4   8       4486.28       4786.23       505.76 o
   8   4   8       4371.86       4217.03       587.71 o
 -11   5   8       4225.71       4008.40       730.96 o
 -10   5   8        286.24        206.47        50.81 o
  -9   5   8        123.41        189.46        94.09 o
  -8   5   8        774.12        799.30       102.52 o
  -7   5   8       6346.72       6569.71       443.83 o
  -6   5   8      20143.27      21578.69       940.32 o
  -5   5   8      24420.54      25791.24       503.91 o
  -4   5   8      12193.45      11113.84       890.98 o
  -3   5   8       1336.05       1360.98        92.50 o
  -2   5   8        194.43        185.17        17.17 o
  -1   5   8       1749.81       1709.63       119.44 o
   0   5   8      11011.08      10919.22       322.36 o
   1   5   8      21307.57      21603.32       631.74 o
   2   5   8       8617.16       8084.47       497.97 o
   3   5   8       2186.16       2452.61       275.36 o
   4   5   8        735.73        860.49       108.41 o
   5   5   8         38.79         24.08        46.11 o
   6   5   8        138.74         92.93        41.08 o
   7   5   8       1912.14       2286.77       209.57 o
   8   5   8       2352.07       1797.00       292.89 o
 -11   6   8        757.99        718.74       145.33 o
 -10   6   8       3281.70       3119.77       453.53 o
  -9   6   8       4114.01       3832.96       566.80 o
  -8   6   8       3566.97       3634.70       563.98 o
  -7   6   8       1998.40       2067.32       221.52 o
  -6   6   8       2286.21       2054.50       244.76 o
  -5   6   8        181.15        152.21        19.88 o
  -4   6   8       6686.24       6620.02       346.94 o
  -3   6   8       2808.23       2783.07       144.11 o
  -2   6   8       5673.35       5553.94       353.53 o
  -1   6   8       8532.59       8890.50       551.39 o
   0   6   8       3381.25       3026.14       139.83 o
   1   6   8       2225.96       2494.94       341.72 o
   2   6   8       1305.54       1288.14       157.17 o
   3   6   8        164.30        134.23        41.72 o
   4   6   8       1405.70       1571.68       184.14 o
   5   6   8       2186.97       2517.99       268.49 o
   6   6   8       2097.27       2366.82       262.45 o
   7   6   8        605.63        491.76        98.20 o
 -10   7   8        124.88         42.09        63.11 o
  -9   7   8       1115.27        917.97       185.87 o
  -8   7   8       1860.00       1924.92       254.76 o
  -7   7   8       1637.31       1460.81       257.82 o
  -6   7   8       2750.88       2565.87       293.61 o
  -5   7   8        268.61        278.29        35.50 o
  -4   7   8         17.65         32.01        37.84 o
  -3   7   8       1153.22       1122.09        97.76 o
  -2   7   8       4967.00       4718.52       228.39 o
  -1   7   8       7992.91       8015.65       211.51 o
   0   7   8       7227.02       7795.04       173.43 o
   1   7   8       2656.46       2382.67       277.91 o
   2   7   8          5.70         38.04        32.33 o
   3   7   8       1572.37       1576.82       192.10 o
   4   7   8       3493.67       3574.82       343.99 o
   5   7   8       3911.62       4258.09       393.79 o
   6   7   8       2991.02       3028.22       407.59 o
   7   7   8       1736.45       1809.83       324.67 o
 -10   8   8        107.62        133.38        46.39 o
  -9   8   8         12.04         -5.30        56.48 o
  -8   8   8         23.84         52.10        37.44 o
  -7   8   8        218.56        303.25        51.65 o
  -6   8   8        203.70        211.34        33.03 o
  -5   8   8          0.41         -7.24        32.60 o
  -4   8   8       1055.71       1042.73        96.98 o
  -3   8   8        295.27        260.46        34.15 o
  -2   8   8       1461.63       1517.58       157.23 o
  -1   8   8        127.86        101.84        19.28 o
   0   8   8       1688.18       1621.97       121.53 o
   1   8   8        182.67        256.73        56.18 o
   2   8   8        180.33        251.60        41.98 o
   3   8   8          3.19         22.30        48.91 o
   4   8   8        446.82        444.36       106.17 o
   5   8   8          5.26        -27.42        55.19 o
   6   8   8        127.00        177.72        54.02 o
   7   8   8        164.64        172.31        67.02 o
  -9   9   8       1184.75        876.98       178.41 o
  -8   9   8       1775.07       1544.54       320.73 o
  -7   9   8       1110.18       1094.85       179.19 o
  -6   9   8        188.97        122.98        37.55 o
  -5   9   8        538.67        520.00        96.34 o
  -4   9   8        912.19        934.39       106.10 o
  -3   9   8        927.31        743.98        92.61 o
  -2   9   8       6244.78       6928.72       299.18 o
  -1   9   8       7408.74       7496.19       321.94 o
   0   9   8       2974.54       2774.79       123.73 o
   1   9   8        139.00        107.36        51.39 o
   2   9   8        221.18        268.70        54.80 o
   3   9   8       1300.23       1344.06       129.01 o
   4   9   8       1724.02       1802.43       251.23 o
   5   9   8       4803.31       5203.42       630.26 o
   6   9   8       4594.56       4745.69       493.69 o
  -9  10   8       1688.28       1483.36       323.78 o
  -8  10   8       3889.56       3198.02       728.32 o
  -7  10   8       3702.55       3157.07       643.18 o
  -6  10   8        655.83        563.52        88.94 o
  -5  10   8        459.96        386.11       139.22 o
  -4  10   8       3627.62       3854.06       415.27 o
  -3  10   8       2671.68       3178.77       347.55 o
  -2  10   8       5354.08       5532.76       378.57 o
  -1  10   8       6920.30       7355.78       268.08 o
   0  10   8       6011.80       6343.91       586.28 o
   1  10   8       2444.30       2101.55       338.82 o
   2  10   8        156.33        137.45        50.99 o
   3  10   8        362.68        340.69        66.63 o
   4  10   8        655.12        748.89        78.43 o
   5  10   8       1071.19       1120.24       127.45 o
   6  10   8       2423.44       2273.99       316.84 o
  -8  11   8       1082.87       1036.69       205.34 o
  -7  11   8       3679.82       3179.83       566.07 o
  -6  11   8       5830.24       5245.07       815.89 o
  -5  11   8       6069.77       6677.48       819.60 o
  -4  11   8       3316.47       3890.89       278.18 o
  -3  11   8        686.79        580.16        51.01 o
  -2  11   8         53.00         -4.94        22.49 o
  -1  11   8       2929.92       2854.61       251.55 o
   0  11   8       1793.99       1823.75       240.57 o
   1  11   8       4112.34       4501.97       519.01 o
   2  11   8       4611.51       5355.39       462.69 o
   3  11   8       1829.94       1833.99       252.27 o
   4  11   8        803.88        745.28       108.81 o
   5  11   8          4.39        -59.42        93.47 o
  -7  12   8         48.86          7.35        72.57 o
  -6  12   8        685.80        551.96       122.29 o
  -5  12   8       2539.03       2294.51       392.78 o
  -4  12   8        946.28        922.61       224.08 o
  -3  12   8        820.58        817.20       103.80 o
  -2  12   8        219.14        190.98        37.00 o
  -1  12   8        695.27        775.33        88.57 o
   0  12   8        115.51        117.04        55.37 o
   1  12   8       1332.38       1348.96       158.45 o
   2  12   8       3490.69       4142.21       472.44 o
   3  12   8       2420.22       2610.20       364.85 o
   4  12   8        615.21        703.67       247.14 o
  -6  13   8       1134.25        851.79       220.44 o
  -5  13   8       1402.70       1816.33       568.16 o
  -4  13   8          4.37         17.90        25.14 o
  -3  13   8         88.44         87.48        35.80 o
  -2  13   8        487.43        401.08        57.87 o
  -1  13   8        428.45        435.14       173.67 o
   0  13   8        313.30        309.36        61.74 o
   1  13   8        967.73       1077.41       157.30 o
   2  13   8        202.81        162.75        69.55 o
   3  13   8         15.61        -91.86       102.23 o
  -5  14   8        877.69        762.09       172.16 o
  -4  14   8        728.99        791.86       172.60 o
  -3  14   8        745.58        639.94       284.54 o
  -2  14   8        148.18        136.34        77.95 o
  -1  14   8        129.92        142.41        61.55 o
   0  14   8       1871.15       1865.72       282.16 o
   1  14   8       3076.76       3083.54       482.38 o
   2  14   8       2126.39       1746.97       206.69 o
  -3  15   8        803.56        801.24       161.12 o
  -2  15   8        621.00        549.75       105.36 o
  -1  15   8        104.97         97.82        75.08 o
 -11   1   9          3.51         78.30        80.10 o
 -10   1   9        139.95         96.54        51.94 o
  -9   1   9       1265.42       1264.84       202.01 o
  -8   1   9       3836.08       4462.50       532.97 o
  -7   1   9       1618.74       1549.19       223.82 o
  -6   1   9       1883.55       1879.18       323.55 o
  -5   1   9       1734.22       1998.62       268.80 o
  -4   1   9        249.67        350.23        30.75 o
  -3   1   9       2812.24       2579.01       222.66 o
  -2   1   9      19017.26      18671.96       546.86 o
  -1   1   9      15573.11      15597.58       673.73 o
   0   1   9       5018.40       5142.30       199.87 o
   1   1   9       2352.91       2621.28       158.85 o
   2   1   9        828.11        783.41        54.04 o
   3   1   9         10.49         13.28        15.02 o
   4   1   9       4363.18       4630.95       263.50 o
   5   1   9       8784.80       9577.08       355.65 o
   6   1   9       6988.27       7313.59       512.40 o
   7   1   9       2764.13       2731.55       329.36 o
 -11   2   9         14.90         31.34        62.90 o
 -10   2   9        602.97        579.83       102.19 o
  -9   2   9       3997.29       3913.54       513.15 o
  -8   2   9       6974.71       7658.32       512.68 o
  -7   2   9      10136.46      10841.75       845.81 o
  -6   2   9       3254.89       3229.51       374.31 o
  -5   2   9         31.67        101.45        80.04 o
  -4   2   9        937.51        845.31        81.96 o
  -3   2   9       3042.66       3164.12       146.87 o
  -2   2   9       8946.27       8869.33       237.03 o
  -1   2   9      14637.99      14953.46       633.29 o
   0   2   9       2433.00       2579.02       232.59 o
   1   2   9        339.22        376.60        28.17 o
   2   2   9        200.05        178.36        19.88 o
   3   2   9       1202.63       1279.44        83.53 o
   4   2   9        779.81        653.92        54.73 o
   5   2   9       4096.28       4448.75       262.94 o
   6   2   9       1990.66       2293.28       229.16 o
   7   2   9       1182.12        975.40       213.89 o
 -11   3   9       2414.84       2233.92       474.14 o
 -10   3   9       2830.84       2552.32       429.27 o
  -9   3   9       1082.89       1099.94       139.55 o
  -8   3   9       1152.62       1108.97       108.70 o
  -7   3   9       6225.97       6090.60       679.45 o
  -6   3   9      15121.67      15647.85       443.51 o
  -5   3   9      11251.72      11525.45       479.80 o
  -4   3   9      12154.13      12748.45       424.74 o
  -3   3   9      12501.71      12454.86       473.53 o
  -2   3   9       1683.94       1512.32       117.55 o
  -1   3   9        854.33        805.12        68.40 o
   0   3   9       3085.74       2747.83       160.31 o
   1   3   9       9246.76       9664.00       275.24 o
   2   3   9       5313.85       5763.09       323.65 o
   3   3   9       1739.19       1783.45       121.21 o
   4   3   9       5840.39       6375.58       376.42 o
   5   3   9        689.21        782.54        95.72 o
   6   3   9         99.90        143.05        95.76 o
   7   3   9        580.80        595.88       151.81 o
 -11   4   9        146.30         48.18        48.88 o
 -10   4   9        716.13        710.03       127.37 o
  -9   4   9         95.46        151.62        44.31 o
  -8   4   9          0.98         89.46        45.37 o
  -7   4   9       1435.67       1427.71       176.98 o
  -6   4   9       1881.50       1696.61       176.26 o
  -5   4   9        856.08        823.06        89.60 o
  -4   4   9      11224.33      10957.25       465.71 o
  -3   4   9       2951.92       2743.89       175.20 o
  -2   4   9        363.66        417.90        40.60 o
  -1   4   9          5.84         22.23        27.87 o
   0   4   9       4370.56       4169.59       231.26 o
   1   4   9       6819.07       6679.85       255.67 o
   2   4   9       3573.23       3262.75       249.41 o
   3   4   9       5886.62       6790.22       204.25 o
   4   4   9       2120.09       2411.18       257.15 o
   5   4   9         76.72        145.81        37.36 o
   6   4   9         23.63         59.93        67.79 o
   7   4   9       1112.10       1158.53       110.53 o
 -10   5   9         49.33         32.37        40.61 o
  -9   5   9         81.28        -13.08        69.31 o
  -8   5   9        287.06        192.07        59.56 o
  -7   5   9       1670.32       1813.21       196.74 o
  -6   5   9       1832.02       1745.59       177.30 o
  -5   5   9       1651.38       1270.32       172.63 o
  -4   5   9         64.33         59.76        19.20 o
  -3   5   9         97.50         79.26        21.88 o
  -2   5   9          6.07         39.18        30.95 o
  -1   5   9       2194.03       2153.59       186.96 o
   0   5   9       2909.66       2864.49       178.69 o
   1   5   9       2349.04       2076.56       158.49 o
   2   5   9         44.75         74.14        32.40 o
   3   5   9          5.56         31.38        38.94 o
   4   5   9         86.17         81.49        60.17 o
   5   5   9        393.73        501.09       145.34 o
   6   5   9        726.48        820.28       153.67 o
   7   5   9        497.26        528.30        90.36 o
 -10   6   9       1852.08       1485.47       347.31 o
  -9   6   9        824.54        658.35       116.28 o
  -8   6   9          4.28         16.83        52.68 o
  -7   6   9        327.89        277.47        53.58 o
  -6   6   9       1148.89        970.27       117.12 o
  -5   6   9       2167.44       2259.01       219.96 o
  -4   6   9       3891.56       3516.08       313.76 o
  -3   6   9       7726.77       8177.60       639.08 o
  -2   6   9       1074.48        933.97       103.14 o
  -1   6   9          9.56         14.58        14.45 o
   0   6   9       1422.99       1327.83       132.64 o
   1   6   9       3262.27       3571.75       256.32 o
   2   6   9       3062.99       3182.98       384.38 o
   3   6   9       3740.95       4002.97       407.50 o
   4   6   9       3956.79       4714.20       401.39 o
   5   6   9        416.17        329.11        67.75 o
   6   6   9        280.62        233.39        61.71 o
   7   6   9        375.05        392.46        68.53 o
 -10   7   9       1673.02       1376.71       247.19 o
  -9   7   9       1821.90       1498.71       291.27 o
  -8   7   9         33.65          8.30        45.01 o
  -7   7   9        940.03        857.08       126.70 o
  -6   7   9       1465.75        815.16       194.67 o
  -5   7   9        447.31        392.22        81.91 o
  -4   7   9       1464.45       1343.13       135.93 o
  -3   7   9      11473.30      11955.43       300.14 o
  -2   7   9       8035.80       8449.00       352.16 o
  -1   7   9       2225.14       2064.27       210.22 o
   0   7   9         45.47         27.50        16.37 o
   1   7   9        348.32        319.81        51.71 o
   2   7   9         39.62         55.06        35.24 o
   3   7   9       2302.49       2526.07       307.50 o
   4   7   9       4243.61       4428.41       654.12 o
   5   7   9       4564.29       5233.71       482.68 o
   6   7   9       1098.98       1124.81       144.23 o
  -9   8   9       6954.27       6622.69       912.12 o
  -8   8   9      10188.36      11283.93       721.91 o
  -7   8   9       4602.01       4569.91       782.48 o
  -6   8   9       1464.89       1378.94       249.51 o
  -5   8   9        346.65        336.46        44.95 o
  -4   8   9       3523.81       3620.73       404.92 o
  -3   8   9       4234.53       3686.01       451.96 o
  -2   8   9      11468.97      12721.59       919.93 o
  -1   8   9      11702.44      12558.98       575.67 o
   0   8   9       4285.72       4169.97       215.01 o
   1   8   9        503.24        416.44       117.15 o
   2   8   9        237.43        178.24        43.72 o
   3   8   9       1981.04       2025.27       225.32 o
   4   8   9       3664.65       4254.20       543.18 o
   5   8   9       2492.68       2535.69       401.58 o
   6   8   9       1916.10       1825.63       179.78 o
  -9   9   9        237.79        165.47        65.69 o
  -8   9   9        339.84        208.33        68.73 o
  -7   9   9        130.88         85.43        41.46 o
  -6   9   9         81.09         94.61        31.25 o
  -5   9   9        702.37        611.41        64.16 o
  -4   9   9        278.45        254.95        38.97 o
  -3   9   9       2401.71       2073.59       275.84 o
  -2   9   9       1318.04       1150.09       127.60 o
  -1   9   9       1777.73       1800.43       154.06 o
   0   9   9       2339.10       1571.62       425.74 o
   1   9   9         32.79         46.05        32.31 o
   2   9   9        337.68        274.35        54.88 o
   3   9   9        686.73        721.18       119.56 o
   4   9   9        614.16        618.93       109.74 o
   5   9   9        735.68        674.46       156.42 o
  -8  10   9        682.52        669.91       116.94 o
  -7  10   9        418.28        330.34        76.42 o
  -6  10   9        695.15        564.52       206.48 o
  -5  10   9       2023.44       1805.09       256.70 o
  -4  10   9       1773.88       1470.87       217.13 o
  -3  10   9       4571.16       4915.42       691.01 o
  -2  10   9       1382.19       1589.16       213.78 o
  -1  10   9        395.46        476.09        97.23 o
   0  10   9         52.23         63.83        72.49 o
   1  10   9       1706.15       1716.10       210.37 o
   2  10   9       1994.89       2440.72       290.08 o
   3  10   9       2765.14       2574.77       294.81 o
   4  10   9       2616.47       2816.98       342.82 o
   5  10   9        953.98       1066.11       163.15 o
  -7  11   9         63.07         55.80        58.17 o
  -6  11   9        191.97        119.87        67.31 o
  -5  11   9        427.44        346.91        72.67 o
  -4  11   9         37.90         -0.99        37.81 o
  -3  11   9       1353.40       1715.92       282.98 o
  -2  11   9       3668.66       4144.26       381.34 o
  -1  11   9       1839.51       1872.14       237.15 o
   0  11   9        421.31        438.44       111.17 o
   1  11   9        546.51        574.03        87.91 o
   2  11   9         47.20          8.60        51.38 o
   3  11   9         55.51        264.29        84.56 o
   4  11   9        810.85       1096.96       152.19 o
  -7  12   9        786.15        779.88       178.24 o
  -6  12   9       1346.11        970.24       198.20 o
  -5  12   9       1133.09       1097.92       139.70 o
  -4  12   9       1538.80       1482.14       264.68 o
  -3  12   9        594.83        624.86        91.54 o
  -2  12   9        206.69        156.04        46.99 o
  -1  12   9        862.19        820.83       157.00 o
   0  12   9       1813.36       1848.77       224.67 o
   1  12   9       1679.23       1506.91       315.44 o
   2  12   9       2232.43       2324.23       279.24 o
   3  12   9       2767.09       2867.22       398.95 o
  -5  13   9       4694.95       6224.79       494.13 o
  -4  13   9       4058.78       5382.85       737.59 o
  -3  13   9       1518.43       1514.20       361.74 o
  -2  13   9        421.48        655.46       100.21 o
  -1  13   9        152.53        175.06        82.65 o
   0  13   9       1556.56       1732.71       249.48 o
   1  13   9       2069.01       2151.29       305.23 o
   2  13   9       1753.24       1927.17       383.96 o
  -3  14   9        450.46        516.98       100.83 o
  -2  14   9        548.24        665.93       109.98 o
  -1  14   9        553.63        659.38       108.37 o
   0  14   9       1206.58       1172.15       168.60 o
 -10   0  10       5375.94       4688.40      1283.50 o
  -9   0  10       7992.42       8991.36       574.78 o
  -7   0  10      13157.62      14680.28       672.82 o
  -6   0  10       4544.33       5325.91       935.24 o
  -5   0  10       2628.34       2495.20       335.00 o
  -4   0  10       1107.26        902.33       227.10 o
  -3   0  10      10777.37      10914.69       452.28 o
  -2   0  10       6953.92       7264.62       491.67 o
  -1   0  10       1993.37       1924.29       170.93 o
   0   0  10       7022.06       7560.49       377.50 o
   1   0  10       3692.88       3830.14       347.56 o
   2   0  10       2314.66       2052.22       175.25 o
   3   0  10        122.06         77.50        22.78 o
   4   0  10       5946.40       5849.71       692.39 o
   5   0  10       2045.51       2214.92       274.61 o
   6   0  10        686.69       1066.85       182.84 o
   7   0  10        376.77        409.94       188.42 o
 -10   1  10       2118.58       1934.71       243.73 o
  -9   1  10       1807.72       1585.81       225.11 o
  -8   1  10       1028.18       1185.81       156.01 o
  -7   1  10        211.93        345.04        90.84 o
  -6   1  10        280.57        266.28        80.91 o
  -5   1  10         17.20         -1.31        25.79 o
  -4   1  10       5558.78       5164.53       268.42 o
  -3   1  10       4321.96       4294.64       250.68 o
  -2   1  10       3114.38       3084.22       210.90 o
  -1   1  10       2087.78       1899.95       138.06 o
   0   1  10       1742.80       1642.68       114.26 o
   1   1  10        210.21        226.84        30.08 o
   2   1  10          1.29         12.44        19.51 o
   3   1  10       4121.32       4080.02       229.72 o
   4   1  10       2183.75       2266.68       195.81 o
   5   1  10       1274.79       1282.09       132.33 o
   6   1  10       2034.47       2027.20       220.09 o
   7   1  10       1127.45       1448.84       493.06 o
 -10   2  10       1474.61       1417.23       205.24 o
  -9   2  10        738.35        731.38       127.61 o
  -8   2  10       1947.07       1907.30       247.68 o
  -7   2  10        141.56        103.50        50.42 o
  -6   2  10        911.69        857.94       107.80 o
  -5   2  10       3061.66       2818.63       243.35 o
  -4   2  10       6625.72       6705.49       406.08 o
  -3   2  10       9569.46      10095.68       481.01 o
  -2   2  10       1953.04       2000.52       126.25 o
  -1   2  10        887.97        942.16        59.15 o
   0   2  10          7.12         31.64        13.54 o
   1   2  10       1147.25       1042.49        72.15 o
   2   2  10       2862.88       2892.24       206.77 o
   3   2  10       8205.09       9061.93       333.64 o
   4   2  10       3513.87       3394.51       277.49 o
   5   2  10       1618.88       1688.84       196.67 o
   6   2  10        182.52         91.50        52.31 o
 -10   3  10        278.88        303.83        89.58 o
  -9   3  10        169.73        172.52        52.92 o
  -8   3  10        133.41         41.47        41.07 o
  -7   3  10        782.02        627.37       153.80 o
  -6   3  10       1298.46       1303.73       321.31 o
  -5   3  10       1355.63       1098.39       166.27 o
  -4   3  10        169.23        183.41        31.38 o
  -3   3  10       2017.76       1805.51       141.22 o
  -2   3  10       1092.95       1047.67        92.87 o
  -1   3  10        787.03        762.10        69.87 o
   0   3  10       1003.89       1073.01        80.92 o
   1   3  10       1915.12       2069.38       163.38 o
   2   3  10       1130.59       1006.85        74.93 o
   3   3  10          1.87         49.74        37.97 o
   4   3  10        855.51        850.63        86.81 o
   5   3  10       1071.70       1194.35       116.40 o
   6   3  10       1096.00       1412.27       226.42 o
 -10   4  10        116.98         56.54        49.77 o
  -9   4  10          0.50         39.98        48.08 o
  -8   4  10         10.60        -28.72        63.09 o
  -7   4  10         34.34         40.99        68.53 o
  -6   4  10       3353.52       2889.32       317.35 o
  -5   4  10       8405.71       8789.71       475.92 o
  -4   4  10       8500.33       7869.08       390.88 o
  -3   4  10       3588.19       3694.00       238.42 o
  -2   4  10         57.54         64.72        28.29 o
  -1   4  10        145.94        146.93        18.05 o
   0   4  10         41.68         44.85        17.73 o
   1   4  10       3900.91       3839.37       285.08 o
   2   4  10      13420.31      15797.77      1006.44 o
   3   4  10       7554.30       8433.94       684.01 o
   4   4  10       1967.94       2230.53       295.36 o
   5   4  10        632.09        732.09        88.20 o
   6   4  10          1.56         95.37        79.21 o
 -10   5  10       5345.50       4805.50       855.88 o
  -9   5  10       1201.52       1079.81       180.89 o
  -8   5  10        139.90         97.67        36.20 o
  -7   5  10       1422.81       1414.51       246.45 o
  -6   5  10       6259.64       6256.59       527.13 o
  -5   5  10       7498.21       7455.38       687.59 o
  -4   5  10      10727.79      10310.54       511.39 o
  -3   5  10      10427.77      11372.67       394.02 o
  -2   5  10        414.15        420.34        53.99 o
  -1   5  10        155.31        149.42        23.04 o
   0   5  10         75.21        155.24        20.45 o
   1   5  10       3745.33       3383.33       213.60 o
   2   5  10       8566.80       8384.37       455.53 o
   3   5  10       4457.71       4685.55       499.27 o
   4   5  10       2202.10       2562.40       224.17 o
   5   5  10        186.40        176.63       120.76 o
   6   5  10          1.23         92.76        87.60 o
  -9   6  10       2260.04       2078.34       363.10 o
  -8   6  10       1868.83       1900.90       261.94 o
  -7   6  10       2790.16       2589.69       352.45 o
  -6   6  10       2386.96       2130.75       222.88 o
  -5   6  10       2811.15       2668.06       386.13 o
  -4   6  10        559.13        522.08        63.19 o
  -3   6  10        825.59        710.40        82.80 o
  -2   6  10        883.84        781.86        93.40 o
  -1   6  10       4061.00       4143.74       334.87 o
   0   6  10       2839.72       2796.45       300.75 o
   2   6  10       1534.68       1437.56       157.86 o
   3   6  10        275.90        -73.18       208.75 o
   4   6  10         20.60         40.99        56.77 o
   5   6  10        111.30         74.99        62.22 o
   6   6  10        128.71        135.22        67.13 o
  -9   7  10        191.34        154.96        49.64 o
  -8   7  10       1879.13       1513.33       259.54 o
  -7   7  10       3902.21       3382.95       501.93 o
  -6   7  10       3331.01       3246.09       467.44 o
  -5   7  10       3684.33       3742.54       523.55 o
  -4   7  10         45.50         21.53        23.65 o
  -3   7  10        567.93        474.40        62.72 o
  -2   7  10       2147.77       1762.33       209.90 o
  -1   7  10       7641.98       8281.72       722.54 o
   0   7  10       4708.01       4351.17       225.82 o
   1   7  10       3305.85       3008.31       653.54 o
   2   7  10       2857.93       2824.69       468.61 o
   3   7  10         96.72         66.17        62.71 o
   4   7  10        800.42        797.25       109.83 o
   5   7  10       1818.47       1822.75       190.68 o
  -9   8  10        104.14         81.89        80.44 o
  -8   8  10          1.26         20.30        73.34 o
  -7   8  10         50.69         98.60        32.67 o
  -6   8  10        177.59        223.71        48.29 o
  -5   8  10        798.11        760.66       117.30 o
  -4   8  10        547.55        392.63        66.59 o
  -3   8  10         12.83          0.50        33.47 o
  -2   8  10        226.74        198.62        34.60 o
  -1   8  10          1.02         -5.15        28.07 o
   0   8  10        391.52        281.00        62.38 o
   1   8  10        201.55        339.20        84.80 o
   2   8  10        620.69        726.38       102.34 o
   3   8  10        198.07        283.81       143.66 o
   4   8  10         13.12        -36.68       106.02 o
   5   8  10         40.01         69.72       117.33 o
  -8   9  10        726.18        465.11       115.86 o
  -7   9  10       2038.34       1903.70       281.57 o
  -6   9  10       2550.00       2372.43       394.19 o
  -5   9  10        699.04        564.96       121.97 o
  -4   9  10        569.49        480.07        91.73 o
  -3   9  10       1241.55       1114.09       131.57 o
  -2   9  10       3067.92       3746.30       599.52 o
  -1   9  10       5755.85       7239.37      1019.58 o
   1   9  10       2768.23       3514.55       513.10 o
   2   9  10        243.26        245.46        66.68 o
   3   9  10        352.57        282.28        66.33 o
   4   9  10       1605.75       1756.89       267.09 o
  -7  10  10       1815.93       1556.18       284.67 o
  -6  10  10       2919.67       2748.92       568.93 o
  -5  10  10       1586.52       1152.01       201.98 o
  -4  10  10        366.81        305.41        63.04 o
  -3  10  10       1104.13       1240.11       149.10 o
  -2  10  10       2116.82       2512.59       519.31 o
  -1  10  10       1931.66       2352.33       375.44 o
   0  10  10       1822.47       2034.97       307.49 o
   1  10  10       2166.94       2314.58       467.21 o
   2  10  10       1566.08       1523.61       373.12 o
   3  10  10        150.25        126.15        57.39 o
  -6  11  10       1623.21       1533.06       331.48 o
  -5  11  10       3234.16       3158.48       574.15 o
  -4  11  10       3237.37       3838.48       334.31 o
  -3  11  10       2859.66       3323.32       491.03 o
  -2  11  10        446.28        586.98       128.83 o
  -1  11  10         38.00        119.65        50.18 o
   0  11  10        324.07        333.97        77.25 o
   1  11  10        959.59        910.15       124.88 o
   2  11  10       1400.52       1557.92       246.44 o
   3  11  10       1065.38       1016.80       224.50 o
  -5  12  10        173.41         85.57        72.49 o
  -4  12  10       1509.15       1612.59       345.71 o
  -3  12  10       2521.00       2818.26       417.15 o
  -2  12  10        897.55       1225.53       194.92 o
  -1  12  10         31.38        114.19        60.52 o
   0  12  10         65.43         61.22        94.33 o
   1  12  10        523.39        472.62       113.38 o
  -3  13  10         94.38        265.20        92.70 o
  -2  13  10          1.62         18.12        54.02 o
  -1  13  10        501.13        442.93        81.90 o
 -10   1  11        102.69        125.48        57.83 o
  -9   1  11        241.03        231.94        54.18 o
  -8   1  11       3695.51       3285.87       531.72 o
  -7   1  11       4959.59       4996.60       612.81 o
  -6   1  11       4674.80       3960.07       538.90 o
  -5   1  11       3669.45       2977.34       329.02 o
  -4   1  11        166.77        172.20        43.90 o
  -3   1  11         12.93         -1.19        21.18 o
  -2   1  11         49.24         65.96        19.92 o
  -1   1  11      10002.04      10746.75       500.64 o
   0   1  11      13610.27      14898.02       372.44 o
   1   1  11       6298.57       6377.46       351.24 o
   2   1  11       1546.39       1629.15       111.10 o
   3   1  11        218.61        262.49        35.60 o
   4   1  11         61.39         45.45        49.09 o
   5   1  11       2434.33       2269.35       277.21 o
 -10   2  11        739.33        833.08       157.12 o
  -9   2  11       1160.61       1213.88       181.43 o
  -8   2  11       1830.36       1989.69       258.24 o
  -7   2  11       3190.68       3027.48       578.61 o
  -6   2  11       7178.51       7500.88       944.49 o
  -5   2  11       3428.49       2996.27       812.74 o
  -4   2  11        381.46        475.97        72.43 o
  -3   2  11         59.98         37.01        19.54 o
  -2   2  11        195.97        193.52        36.50 o
  -1   2  11       2316.00       1975.59       210.86 o
   0   2  11       8130.73       9074.51       277.15 o
   1   2  11       4265.47       3939.73       328.31 o
   2   2  11       2649.05       2468.65       197.73 o
   3   2  11        141.03        103.69        22.34 o
   4   2  11        169.28        134.14        72.96 o
   5   2  11        175.51        206.10        64.39 o
  -9   3  11       2901.68       2402.63       378.93 o
  -8   3  11       1074.42        974.29       178.26 o
  -7   3  11        155.11        183.77        38.90 o
  -6   3  11       1483.47       1391.55       185.20 o
  -5   3  11       7466.55       7768.29       656.72 o
  -4   3  11       3619.63       3733.24       578.38 o
  -3   3  11       1360.16       1202.65       116.54 o
  -2   3  11       3285.59       3068.85       270.26 o
  -1   3  11       2746.15       2667.03       234.37 o
   0   3  11         83.17        121.75        26.40 o
   1   3  11       1294.06       1382.80       149.81 o
   2   3  11       2866.81       2367.21       201.69 o
   3   3  11       2088.21       2252.75       219.46 o
   4   3  11        185.19        313.81        44.17 o
   5   3  11        389.00        357.90        74.29 o
  -9   4  11       1302.21       1209.84       213.98 o
  -8   4  11        495.17        401.82        67.62 o
  -7   4  11         31.81         47.99        32.19 o
  -6   4  11       2274.84       1880.24       343.96 o
  -5   4  11       5147.75       4747.76       656.46 o
  -4   4  11       1792.40       1625.23       293.61 o
  -3   4  11       3172.96       2603.07       258.29 o
  -2   4  11       3219.17       3086.78       241.04 o
  -1   4  11        540.83        643.53       105.68 o
   0   4  11          4.12         64.14        31.73 o
   1   4  11       1015.48       1088.02       189.41 o
   2   4  11       4858.19       5174.99       527.33 o
   3   4  11       3439.26       3652.85       326.72 o
   4   4  11       3077.85       3450.30       432.52 o
   5   4  11       2500.51       2489.49       259.43 o
  -9   5  11          1.37         22.20        42.89 o
  -8   5  11        584.70        479.68       115.97 o
  -7   5  11        107.12         59.97        30.49 o
  -6   5  11       1532.12       1423.23       200.12 o
  -5   5  11       2400.72       2504.97       558.63 o
  -4   5  11         23.17         -4.45        48.82 o
  -3   5  11        202.27        110.93        75.51 o
  -2   5  11        430.37        316.69        60.18 o
  -1   5  11        459.42        413.56        70.57 o
   0   5  11         68.79         62.48        21.03 o
   1   5  11       2300.57       2805.36       363.23 o
   2   5  11       1739.61       1805.39       242.55 o
   3   5  11         95.73         43.41        66.51 o
   4   5  11         50.90        -24.76        62.75 o
   5   5  11        385.04        280.17        62.66 o
  -9   6  11       1689.27       1189.61       267.08 o
  -8   6  11       1610.69       1122.82       257.87 o
  -7   6  11         20.44        -36.74        54.85 o
  -6   6  11       1761.13       1856.28       222.07 o
  -5   6  11       4246.79       4130.81       483.96 o
  -4   6  11       2039.41       2096.19       531.80 o
  -3   6  11       2859.49       2506.36       253.07 o
  -2   6  11       3374.79       3469.43       440.31 o
  -1   6  11       1356.78       1510.98       225.71 o
   0   6  11         23.32         12.91        27.07 o
   1   6  11       2261.93       2481.12       347.51 o
   2   6  11       3357.04       3587.00       342.37 o
   3   6  11       4340.20       5055.93       781.03 o
   4   6  11       3158.79       4440.20       814.49 o
  -8   7  11       2128.09       1941.92       347.27 o
  -7   7  11       1637.38       1606.73       238.03 o
  -6   7  11         92.00        139.76        51.00 o
  -5   7  11        101.92         24.35        46.70 o
  -4   7  11        822.61        785.93       132.25 o
  -3   7  11        461.85        577.22       115.35 o
  -2   7  11       2567.16       2611.32       343.57 o
  -1   7  11       3647.10       3489.77       318.21 o
   0   7  11       3644.27       4659.82       799.44 o
   1   7  11        386.50        606.03        97.35 o
   2   7  11         80.22        123.83        62.84 o
   3   7  11         67.24        118.09        98.80 o
   4   7  11        548.04        464.18        95.57 o
  -8   8  11       2819.03       2238.92       382.03 o
  -7   8  11       8548.03      10726.87       643.24 o
  -6   8  11       3121.86       2718.97       542.45 o
  -5   8  11       1015.45        849.24       147.48 o
  -4   8  11         83.34         95.95        81.08 o
  -3   8  11       1417.40       1111.17       200.95 o
  -2   8  11       1966.14       2005.26       309.14 o
  -1   8  11       5509.20       6681.54      1283.50 o
   0   8  11       3372.16       3794.51       496.84 o
   1   8  11       2162.82       2805.25       392.64 o
   2   8  11        351.03        347.33        98.97 o
   3   8  11         60.73         82.48        70.28 o
  -7   9  11        934.80        619.67       127.60 o
  -6   9  11        195.69        175.64        61.07 o
  -5   9  11         65.49          9.73        37.26 o
  -4   9  11        510.89        545.03       122.38 o
  -3   9  11       1061.53       1468.31       498.11 o
  -2   9  11        501.81        705.12       127.78 o
  -1   9  11        808.17       1132.25       174.01 o
   0   9  11       2823.34       2942.10       528.78 o
   1   9  11        893.78        966.26       134.17 o
   2   9  11         61.56         91.54        62.50 o
   3   9  11         31.01        -36.36       128.01 o
  -6  10  11        301.36        241.37        81.20 o
  -5  10  11        302.26        179.13        49.10 o
  -4  10  11       1990.63       1795.30       251.26 o
  -3  10  11       2735.81       2441.54       403.44 o
  -2  10  11       2443.56       2793.64       455.36 o
  -1  10  11        862.27       1071.62       165.30 o
   0  10  11        439.13        381.48        93.63 o
   1  10  11          0.45         59.94       126.62 o
   2  10  11        883.61        926.41       226.99 o
  -5  11  11        230.23        157.09        32.98 o
  -4  11  11         38.76        -14.99       101.64 o
  -3  11  11          9.35         60.41        55.53 o
  -2  11  11        147.30         -9.87       111.75 o
  -1  11  11       1345.32       1578.21       225.13 o
   0  11  11       2500.54       2560.26       407.27 o
  -9   0  12       2536.82       1943.08       544.70 o
  -8   0  12       3453.74       3928.56       794.45 o
  -7   0  12       3812.30       3327.41       566.88 o
  -6   0  12       4269.50       3512.11       797.82 o
  -5   0  12        876.90        712.12       160.19 o
  -4   0  12        995.13        820.93       205.09 o
  -3   0  12        110.51        189.87        48.49 o
  -2   0  12       2491.00       2243.07       423.07 o
  -1   0  12      10563.80      11063.38       631.12 o
   0   0  12       1865.52       1736.28       601.09 o
   1   0  12       1202.69       1474.36       207.59 o
   2   0  12        529.95        364.35        69.41 o
   3   0  12         20.53        -60.41       197.36 o
   4   0  12          8.16        196.32       168.67 o
  -9   1  12       2004.18       1660.08       301.50 o
  -8   1  12       3056.87       2565.45       372.45 o
  -7   1  12       2201.57       1901.19       314.33 o
  -6   1  12        175.51        131.05        43.20 o
  -5   1  12        215.45        181.59        32.56 o
  -4   1  12         21.73          0.68        31.14 o
  -3   1  12        524.18        578.35        64.58 o
  -2   1  12       5213.94       5409.95       483.90 o
  -1   1  12       4638.50       3557.06       345.72 o
   0   1  12       1655.91       1974.11       177.12 o
   1   1  12       2078.79       2515.43       244.79 o
   2   1  12        648.97        650.19        53.27 o
   3   1  12        537.29        528.94       111.64 o
   4   1  12        234.34        210.84       129.70 o
  -9   2  12       1839.70       1512.46       287.25 o
  -8   2  12        910.26        858.25       148.28 o
  -7   2  12       1398.54       1220.66       166.31 o
  -6   2  12         32.20         -6.46        40.23 o
  -5   2  12        759.09        695.01       124.32 o
  -4   2  12       1274.01       1147.15       142.93 o
  -3   2  12       5071.13       4813.50       472.61 o
  -2   2  12       5672.93       5837.10       590.66 o
  -1   2  12       2198.01       2398.34       367.02 o
   0   2  12       1545.39       1489.75       132.04 o
   1   2  12         77.94         18.63        41.41 o
   2   2  12       1589.99       1613.88       183.88 o
   3   2  12       2658.56       2765.76       286.98 o
   4   2  12       2842.57       2623.45       291.74 o
  -9   3  12        252.51        205.50        73.64 o
  -8   3  12        749.61        815.04       131.67 o
  -7   3  12       1190.58       1156.65       204.17 o
  -6   3  12        426.38        319.36        55.88 o
  -5   3  12        831.19        852.49       156.84 o
  -4   3  12       2567.88       2558.35       286.56 o
  -3   3  12         61.30         76.94        32.82 o
  -2   3  12       1359.34       1224.51       163.10 o
  -1   3  12       1763.69       2197.45       366.44 o
   0   3  12       1345.30       1693.55       150.67 o
   1   3  12       1295.00       1371.88       156.57 o
   2   3  12       1283.40       1301.78       135.08 o
   3   3  12        428.77        288.66        88.00 o
   4   3  12          6.76        -45.85        78.00 o
  -8   4  12        292.27        160.63        82.53 o
  -7   4  12          0.02         22.62        33.17 o
  -6   4  12        218.72        199.98        48.65 o
  -5   4  12       1048.39       1093.38       161.73 o
  -4   4  12       3198.03       3136.84       597.57 o
  -3   4  12       7080.69       8049.06       351.17 o
  -2   4  12       3982.97       4433.83       391.73 o
  -1   4  12        412.28        441.31       136.03 o
   0   4  12         64.76         89.33        36.71 o
   1   4  12        177.79        140.79        74.35 o
   2   4  12       1751.27       1815.88       248.24 o
   3   4  12       4467.89       4476.16       594.41 o
   4   4  12       3562.31       3726.91       329.06 o
  -8   5  12       2247.72       1906.37       399.03 o
  -7   5  12         69.79         60.03        75.74 o
  -6   5  12        288.26        282.53       129.58 o
  -5   5  12       1647.56       1657.81       254.73 o
  -4   5  12       3804.68       3841.59       621.02 o
  -3   5  12       5316.54       5213.95       538.07 o
  -2   5  12       3963.23       3984.20       326.75 o
  -1   5  12       1494.99       1503.40       181.55 o
   0   5  12        143.06        169.02        64.59 o
   1   5  12        486.97        550.97        94.33 o
   2   5  12        467.54        452.69       117.56 o
   3   5  12        157.60        151.73        37.76 o
  -8   6  12       1321.61       1218.72       206.99 o
  -7   6  12       1870.46       1672.52       316.53 o
  -6   6  12        652.26        593.63       122.26 o
  -5   6  12        673.26        697.76       121.33 o
  -4   6  12        936.49        764.27       127.47 o
  -3   6  12        776.86        724.75        95.26 o
  -2   6  12         38.32         46.85        53.96 o
  -1   6  12        341.87        540.51        95.60 o
   0   6  12        798.27       1096.94       163.33 o
   1   6  12        448.20        552.71        81.78 o
   2   6  12        329.14        447.81       106.06 o
   3   6  12        542.26        449.09        79.63 o
  -7   7  12       2374.33       1699.81       397.46 o
  -6   7  12       2821.73       2697.82       466.81 o
  -5   7  12       1235.53        943.98       188.19 o
  -4   7  12       1381.35       1080.88       177.77 o
  -3   7  12        577.43        496.01       103.80 o
  -2   7  12        290.87        295.87        58.43 o
  -1   7  12       1461.52       1708.66       310.62 o
   0   7  12       4401.75       5001.58       655.28 o
   1   7  12       5054.95       6051.93       706.98 o
   2   7  12       2126.83       2464.89       364.76 o
  -6   8  12         91.65         23.51        43.02 o
  -5   8  12        161.39         68.12        74.98 o
  -4   8  12        113.22        134.52        48.05 o
  -3   8  12        303.56        335.83        87.36 o
  -2   8  12         54.63        133.82        76.78 o
  -1   8  12         32.68         95.25        55.64 o
   0   8  12        210.03        184.12        41.01 o
   1   8  12          4.93         -1.63       110.82 o
   2   8  12          1.24         62.03        45.77 o
  -5   9  12       1482.29       1393.24       270.30 o
  -4   9  12        786.68        667.25       230.01 o
  -3   9  12        101.87         98.39        55.06 o
  -2   9  12       1021.43       1099.03       154.15 o
  -1   9  12       3338.15       3986.53       548.53 o
   0   9  12       4827.89       5629.33       777.84 o
   1   9  12       3018.45       2687.35       394.15 o
  -3  10  12        902.98        823.72       208.63 o
  -2  10  12         52.55         81.08        44.37 o
  -1  10  12        703.24        622.18        99.44 o
  -8   1  13        388.36        423.77        88.37 o
  -7   1  13       1655.01       1246.83       255.99 o
  -6   1  13       4952.16       4337.32       637.67 o
  -5   1  13       5609.70       4871.25       728.45 o
  -4   1  13       1377.26       1093.83       199.13 o
  -3   1  13        212.29        243.45        48.49 o
  -2   1  13         31.57         42.40        58.84 o
  -1   1  13       1063.56       1299.88       122.25 o
   0   1  13       5678.76       6484.97       735.28 o
   1   1  13       6596.32       8158.34      1037.00 o
   2   1  13       3331.87       3195.19       367.86 o
   3   1  13       1483.41        884.48       421.44 o
  -7   2  13        410.08        372.00        84.09 o
  -6   2  13       1413.74       1272.39       276.31 o
  -5   2  13       3589.06       3600.91       410.06 o
  -4   2  13       2861.70       2378.11       386.68 o
  -3   2  13       1250.48       1077.43       186.49 o
  -2   2  13         47.07        -13.95        29.24 o
  -1   2  13        150.12        101.74        32.87 o
   0   2  13          1.94        -13.86        49.92 o
   1   2  13        351.55        382.88        89.80 o
   2   2  13        786.19        715.20       287.91 o
  -7   3  13        332.36        268.62        86.19 o
  -6   3  13         26.21          4.95        49.95 o
  -5   3  13        369.28        403.39        78.40 o
  -4   3  13       2226.12       1863.12       394.68 o
  -3   3  13       3732.70       3369.50       486.51 o
  -2   3  13       1406.19       1435.30       237.10 o
  -1   3  13         76.52         96.21        57.73 o
   0   3  13        475.42        620.09        93.16 o
   1   3  13         16.16        -86.19        86.19 o
   2   3  13         17.98         64.12        72.02 o
  -7   4  13        422.91        358.06        87.53 o
  -6   4  13          1.37          7.42        46.86 o
  -5   4  13        244.85        269.86        55.95 o
  -4   4  13       2782.68       2350.23       399.84 o
  -3   4  13       6039.11       5550.51       874.39 o
  -2   4  13       3074.09       3777.33       761.40 o
  -1   4  13       2908.72       3776.97       426.79 o
   0   4  13        963.80       1190.10       192.02 o
   1   4  13          1.75        -26.95        45.07 o
   2   4  13        928.42       1192.20       120.46 o
  -6   5  13        233.26        298.74        55.79 o
  -5   5  13        476.55        256.56        76.10 o
  -4   5  13       1393.21       1199.85       218.04 o
  -3   5  13        632.00        557.40        96.50 o
  -2   5  13          9.88        -14.29        88.98 o
  -1   5  13        182.23        261.02        87.12 o
   0   5  13        854.70        885.29       141.84 o
   1   5  13        419.76        307.95        71.21 o
  -6   6  13        453.61        376.71        98.45 o
  -5   6  13        565.18        528.44       126.16 o
  -4   6  13       4534.90       3741.27       688.05 o
  -3   6  13       2537.25       2304.01       638.09 o
  -2   6  13       2877.25       3700.65       447.81 o
  -1   6  13       2535.84       3066.04       523.67 o
   0   6  13       1000.60       1036.54       196.67 o
   1   6  13         65.88         90.49        51.23 o
  -5   7  13        631.07        578.07       153.50 o
  -4   7  13         19.94         96.76        84.10 o
  -3   7  13        835.16       1314.17       174.36 o
  -2   7  13        430.30        455.02        96.65 o
  -1   7  13       1006.83       1135.16       178.20 o
   0   7  13       1271.68       1166.29       189.46 o
  -3   8  13         11.37         47.16        73.76 o
  -2   8  13        164.25        140.79        83.87 o
  -6   0  14       3340.76       2467.68       652.15 o
  -5   0  14       1986.34       1568.57       390.66 o
  -4   0  14        307.59        247.55        84.80 o
  -3   0  14         17.03         25.21        33.80 o
  -2   0  14          1.68         22.30        34.97 o
  -1   0  14          4.16         75.97        32.64 o
   0   0  14        602.68        644.60        89.10 o
  -6   1  14       1942.33       1563.02       264.44 o
  -5   1  14       1137.35        902.70       165.80 o
  -4   1  14        413.82        327.18        80.97 o
  -3   1  14          1.15         26.86        26.66 o
  -2   1  14          7.27        -51.47        51.47 o
  -1   1  14        961.40       1042.40       101.78 o
   0   1  14       2303.35       2548.42       487.77 o
  -5   2  14         38.65        120.70        59.71 o
  -4   2  14        484.01        408.84       129.76 o
  -3   2  14       2504.46       2200.39       442.87 o
  -2   2  14       3087.68       3256.13       515.89 o
  -1   2  14       3293.29       4572.46       467.79 o
   0   2  14        774.67        931.06       119.53 o
  -5   3  14        642.56        494.62        97.77 o
  -4   3  14        378.93        302.67        85.66 o
  -3   3  14        895.28        759.49       150.28 o
  -2   3  14         17.08        -24.39        88.17 o
  -1   3  14        284.35        318.99        57.97 o
   0   3  14        775.43        991.00       164.72 o
  -4   4  14        485.68        452.78        98.74 o
  -3   4  14       1929.28       1541.62       446.77 o
  -2   4  14       4459.99       5415.35       700.70 o
  -1   4  14       4088.05       5109.26       576.87 o
                                                
